# Supplementary material for: Comparative Profiling of Ubiquitin Proteasome System Interplay with Influenza A Virus PB2 Polymerase Protein Recapitulating Virus Evolution in Humans
Source: mSphere. 2017 Nov 22;2(6):e00330-17. doi: 10.1128/mSphere.00330-17 (PMC5700371; doi:10.1128/mSphere.00330-17)
Supplement: TABLE S1 [file sph006172411st1.xlsx]

## Sheet: UPS library vs combined UPS
supplementary data 1 : The UPS library compared to the in silico human UPS database corresponding to the combined UUCD-DuDe databases
	gene symboles are given. The UPS categories are derived from the UUCD 2.0 database
Combined UUCD-DuDe databases	Category						UPS library	Category						UPS categories	Combined UPS databases	UPS library	Coverage of combined library	Representation in combined library	Representation in UPS library
KCTD7	A20	1	A20	4			RABGEF1	A20		A20	2			E1	10	5	0.5	0.00880282	0.00894454
RABGEF1	A20	1					ZFAND5	A20						E2	44	28	0.636364	0.0387324	0.0500894
ZFAND5	A20	1					BRCC3	DUB-JAMM		DUB-JAMM	6			E3-RING	376	186	0.494681	0.330986	0.332737
ZFAND6	A20	1					COPS5	DUB-JAMM						E3-HECT	29	14	0.482759	0.0255282	0.0250447
BRCC3	DUB-JAMM	1	DUB-JAMM	12			MPND	DUB-JAMM						E3-other	24	2	0.0833333	0.0211268	0.00357782
COPS5	DUB-JAMM	1					PSMD14	DUB-JAMM						E3-Ubox	8	1	0.125	0.00704225	0.00178891
COPS6	DUB-JAMM	1					STAMBP	DUB-JAMM						E3-Cullin	10	5	0.5	0.00880282	0.00894454
EIF3F	DUB-JAMM	1					STAMBPL1	DUB-JAMM						E3-CUL-adapter	7	3	0.428571	0.00616197	0.00536673
EIF3H	DUB-JAMM	1					ATXN3	DUB-josephin		DUB-josephin	3			E3-F-Box	119	53	0.445378	0.104754	0.0948122
MPND	DUB-JAMM	1					JOSD1	DUB-josephin						E3-SOCS-VHL-box	54	29	0.537037	0.0475352	0.0518784
MYSM1	DUB-JAMM	1					JOSD2	DUB-josephin						E3-BTB	154	94	0.61039	0.135563	0.168157
PRPF8	DUB-JAMM	1					ATXN7L3	DUB-other		DUB-other	7			E3-DWD	271	19	0.0701107	0.238556	0.0339893
PSMD14	DUB-JAMM	1					BABAM1	DUB-other						E3-CUL-SRF-other	10	1		0.00880282	0.00178891
PSMD7	DUB-JAMM	1					BRE	DUB-other						E3-APC/CDC complex	16	13	0.8125	0.0140845	0.0232558
STAMBP	DUB-JAMM	1					BRE1A	DUB-other						E3-DCUN1	4	0	0	0.00352113	0
STAMBPL1	DUB-JAMM	1					FAM175A	DUB-other						A20	4	2	0.5	0.00352113	0.00357782
ATXN3	DUB-josephin	1	DUB-josephin	4			FAM175B	DUB-other						DUB-JAMM	12	6	0.5	0.0105634	0.0107335
ATXN3L	DUB-josephin	1					UFD1L	DUB-other						DUB-josephin	4	3	0.75	0.00352113	0.00536673
JOSD1	DUB-josephin	1					OTUB1	DUB-OTU		DUB-OTU	8			DUB-other	5	7	1.4	0.00440141	0.0125224
JOSD2	DUB-josephin	1					OTUB2	DUB-OTU						DUB-OTU	15	8	0.533333	0.0132042	0.0143113
PARP11	DUB-other	1	DUB-other	5			OTUD3	DUB-OTU						DUB-UCH	4	4	1	0.00352113	0.00715564
TAF1D	DUB-other	1					OTUD4	DUB-OTU						DUB-ULP	9	0	0	0.00792254	0
TRIM44	DUB-other	1					OTUD6A	DUB-OTU						DUB-USP	78	39	0.5	0.068662	0.0697674
UFD1L	DUB-other	1					OTUD6B	DUB-OTU						other		37			0.0661896
ZC3H12A	DUB-other	1					TNFAIP3	DUB-OTU						total	1136	559	0.492077	1	1
ALG13	DUB-OTU	1	DUB-OTU	15			YOD1	DUB-OTU
OTUB1	DUB-OTU	1					BAP1	DUB-UCH		DUB-UCH	4
OTUB2	DUB-OTU	1					UCHL1	DUB-UCH
OTUD1	DUB-OTU	1					UCHL3	DUB-UCH
OTUD3	DUB-OTU	1					UCHL5	DUB-UCH
OTUD4	DUB-OTU	1					PAN2	DUB-USP		DUB-USP	39
OTUD5	DUB-OTU	1					USP1	DUB-USP
OTUD6A	DUB-OTU	1					USP10	DUB-USP
OTUD6B	DUB-OTU	1					USP11	DUB-USP
OTUD7A	DUB-OTU	1					USP12	DUB-USP
OTUD7B	DUB-OTU	1					USP14	DUB-USP
TNFAIP3	DUB-OTU	1					USP15	DUB-USP
VCPIP1	DUB-OTU	1					USP16	DUB-USP
YOD1	DUB-OTU	1					USP18	DUB-USP
ZRANB1	DUB-OTU	1					USP19	DUB-USP
BAP1	DUB-UCH	1	DUB-UCH	4			USP20	DUB-USP
UCHL1	DUB-UCH	1					USP21	DUB-USP
UCHL3	DUB-UCH	1					USP22	DUB-USP
UCHL5	DUB-UCH	1					USP25	DUB-USP
AF366264	DUB-ULP	1	DUB-ULP	9			USP26	DUB-USP
SENP1	DUB-ULP	1					USP28	DUB-USP
SENP3	DUB-ULP	1					USP29	DUB-USP
SENP5	DUB-ULP	1					USP3	DUB-USP
SENP6	DUB-ULP	1					USP30	DUB-USP
SENP7	DUB-ULP	1					USP32	DUB-USP
SENP8	DUB-ULP	1					USP33	DUB-USP
UFSP1	DUB-ULP	1					USP35	DUB-USP
UFSP2	DUB-ULP	1					USP36	DUB-USP
CYLD	DUB-USP	1	DUB-USP	78			USP37	DUB-USP
PAN2	DUB-USP	1					USP38	DUB-USP
SENP2	DUB-USP	1					USP39	DUB-USP
USP1	DUB-USP	1					USP4	DUB-USP
USP10	DUB-USP	1					USP42	DUB-USP
USP11	DUB-USP	1					USP44	DUB-USP
USP12	DUB-USP	1					USP46	DUB-USP
USP13	DUB-USP	1					USP47	DUB-USP
USP14	DUB-USP	1					USP48	DUB-USP
USP15	DUB-USP	1					USP49	DUB-USP
USP16	DUB-USP	1					USP5	DUB-USP
USP17	DUB-USP	1					USP53	DUB-USP
USP17L10	DUB-USP	1					USP54	DUB-USP
USP17L12	DUB-USP	1					USP7	DUB-USP
USP17L13	DUB-USP	1					USP8	DUB-USP
USP17L15	DUB-USP	1					USPL1	DUB-USP
USP17L17	DUB-USP	1					ATG7	E1		E1	5
USP17L18	DUB-USP	1					NAE1	E1
USP17L19	DUB-USP	1					SAE1	E1
USP17L2	DUB-USP	1					UBA3	E1
USP17L20	DUB-USP	1					UBA5	E1
USP17L21	DUB-USP	1					UBE2A	E2		E2	28
USP17L22	DUB-USP	1					UBE2B	E2
USP17L23	DUB-USP	1					UBE2D1	E2
USP17L25	DUB-USP	1					UBE2D3	E2
USP17L26	DUB-USP	1					UBE2D4	E2
USP17L27	DUB-USP	1					UBE2E	E2
USP17L28	DUB-USP	1					UBE2E3	E2
USP17L29	DUB-USP	1					UBE2F	E2
USP17L30	DUB-USP	1					UBE2G1	E2
USP17L5	DUB-USP	1					UBE2G2	E2
USP17M	DUB-USP	1					UBE2H	E2
USP18	DUB-USP	1					UBE2I	E2
USP19	DUB-USP	1					UBE2J1	E2
USP2	DUB-USP	1					UBE2K	E2
USP20	DUB-USP	1					UBE2L6	E2
USP21	DUB-USP	1					UBE2M	E2
USP22	DUB-USP	1					UBE2O	E2
USP24	DUB-USP	1					UBE2Q2	E2
USP25	DUB-USP	1					UBE2R2	E2
USP26	DUB-USP	1					UBE2S	E2
USP27X	DUB-USP	1					UBE2T	E2
USP28	DUB-USP	1					UBE2U	E2
USP29	DUB-USP	1					UBE2V1	E2
USP3	DUB-USP	1					UBE2V2	E2
USP30	DUB-USP	1					UBE2W	E2
USP31	DUB-USP	1					UBE2Z	E2
USP32	DUB-USP	1					UEVLD	E2
USP33	DUB-USP	1					UFC1	E2
USP34	DUB-USP	1					ANAPC1	E3-APC/CDC complex		E3-APC/CDC complex	13
USP35	DUB-USP	1					ANAPC10	E3-APC/CDC complex
USP36	DUB-USP	1					ANAPC11	E3-APC/CDC complex
USP37	DUB-USP	1					ANAPC13	E3-APC/CDC complex
USP38	DUB-USP	1					ANAPC16	E3-APC/CDC complex
USP39	DUB-USP	1					ANAPC5	E3-APC/CDC complex
USP4	DUB-USP	1					ANAPC7	E3-APC/CDC complex
USP40	DUB-USP	1					CDC16	E3-APC/CDC complex
USP41	DUB-USP	1					CDC20	E3-APC/CDC complex
USP42	DUB-USP	1					CDC23	E3-APC/CDC complex
USP43	DUB-USP	1					CDC26	E3-APC/CDC complex
USP44	DUB-USP	1					CDC27	E3-APC/CDC complex
USP45	DUB-USP	1					CDH1	E3-APC/CDC complex
USP46	DUB-USP	1					ABTB1	E3-BTB		E3-BTB	94
USP47	DUB-USP	1					ABTB2	E3-BTB
USP48	DUB-USP	1					ARMC5	E3-BTB
USP49	DUB-USP	1					BACH1	E3-BTB
USP5	DUB-USP	1					BCL6	E3-BTB
USP50	DUB-USP	1					BCL6B	E3-BTB
USP51	DUB-USP	1					BTBD1	E3-BTB
USP53	DUB-USP	1					BTBD10	E3-BTB
USP54	DUB-USP	1					BTBD15	E3-BTB
USP6	DUB-USP	1					BTBD16	E3-BTB
USP6-like 2	DUB-USP	1					BTBD18	E3-BTB
USP7	DUB-USP	1					BTBD6	E3-BTB
USP8	DUB-USP	1					BTBD8	E3-BTB
USP9X	DUB-USP	1					BTBD9	E3-BTB
USP9Y	DUB-USP	1					ENC1	E3-BTB
USPL1	DUB-USP	1					GAN	E3-BTB
ATG7	E1	1	E1	10			KBTBD2	E3-BTB
MOCS3	E1	1					KBTBD3	E3-BTB
NAE1	E1	1					KBTBD4	E3-BTB
SAE1	E1	1					KBTBD5	E3-BTB
UBA1	E1	1					KBTBD7	E3-BTB
UBA2	E1	1					KCNRG	E3-BTB
UBA3	E1	1					KCTD13	E3-BTB
UBA5	E1	1					KCTD21	E3-BTB
UBA6	E1	1					KCTD5	E3-BTB
UBA7	E1	1					KCTD6	E3-BTB
AKTIP	E2	1	E2	44			KEAP1	E3-BTB
ATG10	E2	1					KLHL1	E3-BTB
ATG3	E2	1					KLHL10	E3-BTB
BIRC6	E2	1					KLHL11	E3-BTB
CDC34	E2	1					KLHL12	E3-BTB
TMEM189	E2	1					KLHL13	E3-BTB
TSG101	E2	1					KLHL14	E3-BTB
UBE2A	E2	1					KLHL15	E3-BTB
UBE2B	E2	1					KLHL17	E3-BTB
UBE2C	E2	1					KLHL18	E3-BTB
UBE2D1	E2	1					KLHL2	E3-BTB
UBE2D2	E2	1					KLHL20	E3-BTB
UBE2D3	E2	1					KLHL21	E3-BTB
UBE2D4	E2	1					KLHL22	E3-BTB
UBE2E1	E2	1					KLHL23	E3-BTB
UBE2E2	E2	1					KLHL25	E3-BTB
UBE2E3	E2	1					KLHL26	E3-BTB
UBE2F	E2	1					KLHL28	E3-BTB
UBE2G1	E2	1					KLHL29	E3-BTB
UBE2G2	E2	1					KLHL3	E3-BTB
UBE2H	E2	1					KLHL31	E3-BTB
UBE2I	E2	1					KLHL32	E3-BTB
UBE2J1	E2	1					KLHL34	E3-BTB
UBE2J2	E2	1					KLHL35	E3-BTB
UBE2K	E2	1					KLHL4	E3-BTB
UBE2L3	E2	1					KLHL6	E3-BTB
UBE2L6	E2	1					KLHL9	E3-BTB
UBE2M	E2	1					LGALS3BP	E3-BTB
UBE2N	E2	1					LZTR1	E3-BTB
UBE2NL	E2	1					MYNN	E3-BTB
UBE2O	E2	1					NACC1	E3-BTB
UBE2Q1	E2	1					PATZ1	E3-BTB
UBE2Q2	E2	1					RCBTB1	E3-BTB
UBE2QL1	E2	1					RCBTB2	E3-BTB
UBE2R2	E2	1					RHOBTB1	E3-BTB
UBE2S	E2	1					RHOBTB2	E3-BTB
UBE2T	E2	1					RHOBTB3	E3-BTB
UBE2U	E2	1					SHKBP1	E3-BTB
UBE2V1	E2	1					SLX4	E3-BTB
UBE2V2	E2	1					SPOP	E3-BTB
UBE2W	E2	1					SPOPL	E3-BTB
UBE2Z	E2	1					TNFAIP1	E3-BTB
UEVLD	E2	1					ZBTB1	E3-BTB
UFC1	E2	1					ZBTB10	E3-BTB
ANAPC12	E3-APC/CDC complex	1	E3-APC	16			ZBTB12	E3-BTB
ANAPC13	E3-APC/CDC complex	1					ZBTB14	E3-BTB
ANAPC2	E3-APC/CDC complex	1					ZBTB16	E3-BTB
ANAPC4	E3-APC/CDC complex	1					ZBTB20	E3-BTB
ANAPC5	E3-APC/CDC complex	1					ZBTB21	E3-BTB
ANAPC7	E3-APC/CDC complex	1					ZBTB22	E3-BTB
APC10	E3-APC/CDC complex	1					ZBTB24	E3-BTB
CDC16	E3-APC/CDC complex	1					ZBTB25	E3-BTB
CDC20	E3-APC/CDC complex	1					ZBTB26	E3-BTB
CDC23	E3-APC/CDC complex	1					ZBTB32	E3-BTB
D0S1430E	E3-APC/CDC complex	1					ZBTB37	E3-BTB
FZR1	E3-APC/CDC complex	1					ZBTB38	E3-BTB
HSPC214	E3-APC/CDC complex	1					ZBTB39	E3-BTB
OTUD7C	E3-APC/CDC complex	1					ZBTB42	E3-BTB
SSR3	E3-APC/CDC complex	1					ZBTB43	E3-BTB
TSG24	E3-APC/CDC complex	1					ZBTB45	E3-BTB
ABTB1	E3-BTB	1	E3-BTB	154			ZBTB48	E3-BTB
ABTB2	E3-BTB	1					ZBTB49	E3-BTB
AC104537.1	E3-BTB	1					ZBTB5	E3-BTB
ANKFY1	E3-BTB	1					ZBTB6	E3-BTB
BACH1	E3-BTB	1					ZBTB8A	E3-BTB
BACH2	E3-BTB	1					ZBTB9	E3-BTB
BACURD1	E3-BTB	1					ZNF131	E3-BTB
BCL6	E3-BTB	1					ZNF238	E3-BTB
BCL6B	E3-BTB	1					DDB1	E3-CUL-adapter		E3 CUL-adapter	3
BDPL	E3-BTB	1					SKP1	E3-CUL-adapter
BKLHD1	E3-BTB	1					TCEB2	E3-CUL-adapter
BKLHD2	E3-BTB	1					DCAF15	E3-CUL-SRF-other		E3-SRF-other	1
BTBD1	E3-BTB	1					CUL2	E3-Cullins		E3-Cullins	5
BTBD10	E3-BTB	1					CUL3	E3-Cullins
BTBD11	E3-BTB	1					CUL4A	E3-Cullins
BTBD16	E3-BTB	1					CUL4B	E3-Cullins
BTBD17	E3-BTB	1					CUL5	E3-Cullins
BTBD18	E3-BTB	1				R	DCAF10	E3-DWD		E3-DWD	19
BTBD19	E3-BTB	1				R	DCAF11	E3-DWD
BTBD2	E3-BTB	1				R	DCAF12	E3-DWD
BTBD3	E3-BTB	1				U	DCAF12L1	E3-DWD
BTBD6	E3-BTB	1				A	DCAF16	E3-DWD
BTBD7	E3-BTB	1				R	DCAF4	E3-DWD
BTBD8	E3-BTB	1				A	DCAF4L1	E3-DWD
BTBD9	E3-BTB	1				A	DCAF4L2	E3-DWD
C3IP1	E3-BTB	1				R	DCAF5	E3-DWD
CCIN	E3-BTB	1				R	DCAF7	E3-DWD
DRE1	E3-BTB	1				R	DCAF8	E3-DWD
ENC1	E3-BTB	1				R	DDB2	E3-DWD
GAN	E3-BTB	1				R	DTL	E3-DWD
GMCL1	E3-BTB	1				R	EED	E3-DWD
HIC1	E3-BTB	1				R	ERCC8	E3-DWD
HIC2	E3-BTB	1				R	GNB2	E3-DWD
IBTK	E3-BTB	1				R	TLE3	E3-DWD
IPP	E3-BTB	1				R	WDR82	E3-DWD
IVNS1ABP	E3-BTB	1				R	WDTC1	E3-DWD
KBTBD10	E3-BTB	1					BTRC	E3-Fbox		E3-Fbox	53
KBTBD11	E3-BTB	1					ECT2L	E3-Fbox
KBTBD12	E3-BTB	1					FBXL12	E3-Fbox
KBTBD13	E3-BTB	1					FBXL13	E3-Fbox
KBTBD2	E3-BTB	1					FBXL14	E3-Fbox
KBTBD3	E3-BTB	1					FBXL15	E3-Fbox
KBTBD4	E3-BTB	1					FBXL16	E3-Fbox
KBTBD5	E3-BTB	1					FBXL17	E3-Fbox
KBTBD6	E3-BTB	1					FBXL18	E3-Fbox
KBTBD7	E3-BTB	1					FBXL19	E3-Fbox
KBTBD8	E3-BTB	1					FBXL2	E3-Fbox
KCTD10	E3-BTB	1					FBXL20	E3-Fbox
KCTD11	E3-BTB	1					FBXL3	E3-Fbox
KCTD13	E3-BTB	1					FBXL4	E3-Fbox
KCTD21	E3-BTB	1					FBXL5	E3-Fbox
KCTD5	E3-BTB	1					FBXL6	E3-Fbox
KCTD6	E3-BTB	1					FBXL7	E3-Fbox
KEAP1	E3-BTB	1					FBXL8	E3-Fbox
KIAA0469	E3-BTB	1					FBXO10	E3-Fbox
KIAA1129	E3-BTB	1					FBXO11	E3-Fbox
KIAA1378	E3-BTB	1					FBXO15	E3-Fbox
KIAA1687	E3-BTB	1					FBXO16	E3-Fbox
KLHDC5	E3-BTB	1					FBXO2	E3-Fbox
KLHL1	E3-BTB	1					FBXO21	E3-Fbox
KLHL10	E3-BTB	1					FBXO22	E3-Fbox
KLHL11	E3-BTB	1					FBXO24	E3-Fbox
KLHL12	E3-BTB	1					FBXO25	E3-Fbox
KLHL13	E3-BTB	1					FBXO27	E3-Fbox
KLHL14	E3-BTB	1					FBXO28	E3-Fbox
KLHL15	E3-BTB	1					FBXO3	E3-Fbox
KLHL17	E3-BTB	1					FBXO30	E3-Fbox
KLHL18	E3-BTB	1					FBXO32	E3-Fbox
KLHL2	E3-BTB	1					FBXO33	E3-Fbox
KLHL20	E3-BTB	1					FBXO34	E3-Fbox
KLHL21	E3-BTB	1					FBXO38	E3-Fbox
KLHL22	E3-BTB	1					FBXO39	E3-Fbox
KLHL23	E3-BTB	1					FBXO4	E3-Fbox
KLHL24	E3-BTB	1					FBXO40	E3-Fbox
KLHL25	E3-BTB	1					FBXO42	E3-Fbox
KLHL26	E3-BTB	1					FBXO44	E3-Fbox
KLHL27	E3-BTB	1					FBXO48	E3-Fbox
KLHL28	E3-BTB	1					FBXO5	E3-Fbox
KLHL29	E3-BTB	1					FBXO6	E3-Fbox
KLHL3	E3-BTB	1					FBXO7	E3-Fbox
KLHL30	E3-BTB	1					FBXO9	E3-Fbox
KLHL31	E3-BTB	1					FBXW10	E3-Fbox
KLHL32	E3-BTB	1					FBXW11	E3-Fbox
KLHL33	E3-BTB	1					FBXW12	E3-Fbox
KLHL34	E3-BTB	1					FBXW4	E3-Fbox
KLHL35	E3-BTB	1					FBXW7	E3-Fbox
KLHL36	E3-BTB	1					LRRC29	E3-Fbox
KLHL38	E3-BTB	1					SKP2	E3-Fbox
KLHL4	E3-BTB	1					TBL1X	E3-Fbox
KLHL5	E3-BTB	1					G2E3	E3-HECT		E3-HECT	14
KLHL6	E3-BTB	1					HECW1	E3-HECT
KLHL7	E3-BTB	1					HERC3	E3-HECT
KLHL8	E3-BTB	1					HERC4	E3-HECT
KLHL9	E3-BTB	1					HERC6	E3-HECT
LRF	E3-BTB	1					ITCH	E3-HECT
LZTR1	E3-BTB	1					KIAA0317	E3-HECT
MYNN	E3-BTB	1					NEDD4L	E3-HECT
NACC1	E3-BTB	1					SMURF2	E3-HECT
NACC2	E3-BTB	1					UBE3A	E3-HECT
PATZ1	E3-BTB	1					UBE3B	E3-HECT
RCBTB1	E3-BTB	1					UBE3C	E3-HECT
RCBTB2	E3-BTB	1					WWP1	E3-HECT
RHOBTB1	E3-BTB	1					WWP2	E3-HECT
RHOBTB2	E3-BTB	1					FEM1C	E3-other		E3-other	2
RHOBTB3	E3-BTB	1					RWDD3	E3-other
SHKBP1	E3-BTB	1					ARIH1	E3-RING		E3-RING	186
SLX4	E3-BTB	1					ARIH2	E3-RING
SPOP	E3-BTB	1					BFAR	E3-RING
SPOPL	E3-BTB	1					BIRC2	E3-RING
SRYP	E3-BTB	1					BIRC3	E3-RING
TNFAIP1	E3-BTB	1					BIRC7	E3-RING
ZBTB1	E3-BTB	1					BIRC8	E3-RING
ZBTB10	E3-BTB	1					BMI1	E3-RING
ZBTB12	E3-BTB	1					BRCA1	E3-RING
ZBTB16	E3-BTB	1					CGRRF1	E3-RING
ZBTB17	E3-BTB	1					CNOT4	E3-RING
ZBTB2	E3-BTB	1					CYHR1	E3-RING
ZBTB20	E3-BTB	1					DTX1	E3-RING
ZBTB22	E3-BTB	1					DTX3	E3-RING
ZBTB23	E3-BTB	1					DTX3L	E3-RING
ZBTB24	E3-BTB	1					DTX4	E3-RING
ZBTB25	E3-BTB	1					DZIP3	E3-RING
ZBTB26	E3-BTB	1					FANCL	E3-RING
ZBTB29	E3-BTB	1					LNX1	E3-RING
ZBTB3	E3-BTB	1					LNX2	E3-RING
ZBTB32	E3-BTB	1					LONRF1	E3-RING
ZBTB33	E3-BTB	1					LONRF2	E3-RING
ZBTB34	E3-BTB	1					LONRF3	E3-RING
ZBTB37	E3-BTB	1					LRSAM1	E3-RING
ZBTB38	E3-BTB	1					MARCH10	E3-RING
ZBTB39	E3-BTB	1					MARCH2	E3-RING
ZBTB4	E3-BTB	1					MARCH3	E3-RING
ZBTB40	E3-BTB	1					MARCH5	E3-RING
ZBTB41	E3-BTB	1					MARCH8	E3-RING
ZBTB42	E3-BTB	1					MDM2	E3-RING
ZBTB43	E3-BTB	1					MDM4	E3-RING
ZBTB44	E3-BTB	1					MGRN1	E3-RING
ZBTB45	E3-BTB	1					MID1	E3-RING
ZBTB46	E3-BTB	1					MKRN2	E3-RING
ZBTB47	E3-BTB	1					MKRN3	E3-RING
ZBTB48	E3-BTB	1					MNAT1	E3-RING
ZBTB49	E3-BTB	1					MSL2	E3-RING
ZBTB5	E3-BTB	1					MYLIP	E3-RING
ZBTB6	E3-BTB	1					NEURL1	E3-RING
ZBTB7A	E3-BTB	1					NHLRC1	E3-RING
ZBTB7B	E3-BTB	1					NSMCE1	E3-RING
ZBTB7C	E3-BTB	1					PCGF1	E3-RING
ZBTB8A	E3-BTB	1					PCGF5	E3-RING
ZBTB8B	E3-BTB	1					PCGF6	E3-RING
ZBTB9	E3-BTB	1					PDZRN4	E3-RING
ZFP161	E3-BTB	1					PHF7	E3-RING
ZNF131	E3-BTB	1					PJA1	E3-RING
ZNF238	E3-BTB	1					PJA2	E3-RING
ZNF295	E3-BTB	1					PML	E3-RING
CPSF1	E3-CUL-adapter	1	E3-CUL-adapter	7			RAG1	E3-RING
DDB1	E3-CUL-adapter	1					RBBP6	E3-RING
SF3B3	E3-CUL-adapter	1					RBX1	E3-RING
SKP1	E3-CUL-adapter	1					RC3H2	E3-RING
TCEB1	E3-CUL-adapter	1					RCHY1	E3-RING
TCEB1L	E3-CUL-adapter	1					RFFL	E3-RING
TCEB2	E3-CUL-adapter	1					RFPL3	E3-RING
APG5L	E3-CUL-SRF-other	1	E3-CUL-SRF-other	10			RFWD2	E3-RING
BHLHE2	E3-CUL-SRF-other	1					RFWD3	E3-RING
BHLHE76	E3-CUL-SRF-other	1					RING1	E3-RING
C20orf188	E3-CUL-SRF-other	1					RLIM	E3-RING
C4orf30	E3-CUL-SRF-other	1					RNF10	E3-RING
DCAF15	E3-CUL-SRF-other	1					RNF103	E3-RING
DCAF17	E3-CUL-SRF-other	1					RNF11	E3-RING
HOXB4	E3-CUL-SRF-other	1					RNF111	E3-RING
KIAA1785	E3-CUL-SRF-other	1					RNF113A	E3-RING
KIAA1999	E3-CUL-SRF-other	1					RNF114	E3-RING
C10orf46	E3-Cullin	1	E3-Cullin	10			RNF115	E3-RING
CUL1	E3-Cullin	1					RNF125	E3-RING
CUL2	E3-Cullin	1					RNF126	E3-RING
CUL3	E3-Cullin	1					RNF13	E3-RING
CUL4A	E3-Cullin	1					RNF130	E3-RING
CUL4B	E3-Cullin	1					RNF133	E3-RING
CUL5	E3-Cullin	1					RNF135	E3-RING
CUL7	E3-Cullin	1					RNF138	E3-RING
CUL9	E3-Cullin	1					RNF139	E3-RING
KIAA0695	E3-Cullin	1					RNF14	E3-RING
DCUN1D5	E3-DCUN1	1	E3-DCUN1	4			RNF141	E3-RING
DCUN1L1	E3-DCUN1	1					RNF144A	E3-RING
DCUN1L2	E3-DCUN1	1					RNF144B	E3-RING
SCCRO3	E3-DCUN1	1					RNF145	E3-RING
AAMP	E3-DWD	1	E3-DWD	271			RNF146	E3-RING
AHI1	E3-DWD	1					RNF148	E3-RING
ALS2CR16	E3-DWD	1					RNF150	E3-RING
AMBRA1	E3-DWD	1					RNF151	E3-RING
APAF1	E3-DWD	1					RNF152	E3-RING
ARC41	E3-DWD	1					RNF166	E3-RING
ARPC1A	E3-DWD	1					RNF167	E3-RING
ATG16L1	E3-DWD	1					RNF168	E3-RING
ATG16L2	E3-DWD	1					RNF170	E3-RING
BOP1	E3-DWD	1					RNF175	E3-RING
BRWD1	E3-DWD	1					RNF180	E3-RING
BRWD3	E3-DWD	1					RNF181	E3-RING
BUB3	E3-DWD	1					RNF182	E3-RING
C10orf64	E3-DWD	1					RNF185	E3-RING
C14orf150	E3-DWD	1					RNF186	E3-RING
C21orf107	E3-DWD	1					RNF19A	E3-RING
C9orf112	E3-DWD	1					RNF19B	E3-RING
CDABP0061	E3-DWD	1					RNF2	E3-RING
CDC20	E3-DWD	1					RNF208	E3-RING
CDC20B	E3-DWD	1					RNF212	E3-RING
CDRT1	E3-DWD	1					RNF213	E3-RING
CFAP44	E3-DWD	1					RNF214	E3-RING
CFAP57	E3-DWD	1					RNF24	E3-RING
CHAF1B	E3-DWD	1					RNF25	E3-RING
CHS1	E3-DWD	1					RNF26	E3-RING
CIAO1	E3-DWD	1					RNF31	E3-RING
COPA	E3-DWD	1					RNF32	E3-RING
COPB2	E3-DWD	1					RNF34	E3-RING
CORO1A	E3-DWD	1					RNF38	E3-RING
CORO1B	E3-DWD	1					RNF40	E3-RING
CORO2B	E3-DWD	1					RNF41	E3-RING
CORO7-PAM16	E3-DWD	1					RNF43	E3-RING
CRNN4	E3-DWD	1					RNF44	E3-RING
CSTF1	E3-DWD	1					RNF5	E3-RING
DCAF10	E3-DWD	1					RNF6	E3-RING
DCAF11	E3-DWD	1					RNF7	E3-RING
DCAF12	E3-DWD	1					RNF8	E3-RING
DCAF12L1	E3-DWD	1					RNFT1	E3-RING
DCAF12L2	E3-DWD	1					RNFT2	E3-RING
DCAF13	E3-DWD	1					RSPRY1	E3-RING
DCAF4	E3-DWD	1					SH3RF1	E3-RING
DCAF5	E3-DWD	1					SH3RF2	E3-RING
DCAF6	E3-DWD	1					SIAH1	E3-RING
DCAF7	E3-DWD	1					SIAH2	E3-RING
DCAF8	E3-DWD	1					SPRYD5	E3-RING
DDB2	E3-DWD	1					SYVN1	E3-RING
DENND3	E3-DWD	1					TRAF1	E3-RING
DGCR1	E3-DWD	1					TRAF2	E3-RING
DM9	E3-DWD	1					TRAF3	E3-RING
DMXL1	E3-DWD	1					TRAF4	E3-RING
DNAI1	E3-DWD	1					TRAF5	E3-RING
DNAI2	E3-DWD	1					TRAF6	E3-RING
DNCI1	E3-DWD	1					TRAIP	E3-RING
DNCI2	E3-DWD	1					TRIM10	E3-RING
DTL	E3-DWD	1					TRIM11	E3-RING
EED	E3-DWD	1					TRIM13	E3-RING
EFCAB8	E3-DWD	1					TRIM15	E3-RING
EIF3I	E3-DWD	1					TRIM17	E3-RING
EIF3S2	E3-DWD	1					TRIM2	E3-RING
EMAPL2	E3-DWD	1					TRIM21	E3-RING
EML1	E3-DWD	1					TRIM22	E3-RING
EML3	E3-DWD	1					TRIM23	E3-RING
EML4	E3-DWD	1					TRIM24	E3-RING
EML5	E3-DWD	1					TRIM25	E3-RING
EML6	E3-DWD	1					TRIM26	E3-RING
ERCC8	E3-DWD	1					TRIM27	E3-RING
FAN	E3-DWD	1					TRIM28	E3-RING
FBW2	E3-DWD	1					TRIM3	E3-RING
FBX30	E3-DWD	1					TRIM32	E3-RING
FBXW10	E3-DWD	1					TRIM35	E3-RING
FBXW4	E3-DWD	1					TRIM36	E3-RING
FBXW5	E3-DWD	1					TRIM37	E3-RING
FBXW6	E3-DWD	1					TRIM38	E3-RING
FBXW9	E3-DWD	1					TRIM39	E3-RING
FZR1	E3-DWD	1					TRIM4	E3-RING
GEMIN5	E3-DWD	1					TRIM41	E3-RING
GL014	E3-DWD	1					TRIM42	E3-RING
GNB1	E3-DWD	1					TRIM43	E3-RING
GNB2	E3-DWD	1					TRIM47	E3-RING
GNB2L1	E3-DWD	1					TRIM48	E3-RING
GNB3	E3-DWD	1					TRIM49	E3-RING
GNB4	E3-DWD	1					TRIM5	E3-RING
GNB5	E3-DWD	1					TRIM50	E3-RING
GRWD1	E3-DWD	1					TRIM52	E3-RING
GTF3C2	E3-DWD	1					TRIM54	E3-RING
GY2	E3-DWD	1					TRIM55	E3-RING
hCG_20082	E3-DWD	1					TRIM56	E3-RING
HERC1	E3-DWD	1					TRIM59	E3-RING
HSPC064	E3-DWD	1					TRIM60	E3-RING
HUGL	E3-DWD	1					TRIM61	E3-RING
HUSSY-07	E3-DWD	1					TRIM62	E3-RING
IFT172	E3-DWD	1					TRIM69	E3-RING
JFP7	E3-DWD	1					TRIM72	E3-RING
JM5	E3-DWD	1					TRIM74	E3-RING
KATNB1	E3-DWD	1					TRIM9	E3-RING
KCTD3	E3-DWD	1					TRIML1	E3-RING
KIAA0007	E3-DWD	1					UBOX5	E3-RING
KIAA0413	E3-DWD	1					UBR2	E3-RING
KIAA0449	E3-DWD	1					UNKL	E3-RING
KIAA0856	E3-DWD	1					XIAP	E3-RING
KIAA0993	E3-DWD	1					ZNF219	E3-RING
KIAA1006	E3-DWD	1					ZNF598	E3-RING
KIAA1037	E3-DWD	1					ZNF645	E3-RING
KIAA1374	E3-DWD	1					ZNRF1	E3-RING
KIAA1547	E3-DWD	1					ZNRF4	E3-RING
KIAA1708	E3-DWD	1					ZSWIM2	E3-RING
KIAA1736	E3-DWD	1					ASB10	E3-SOCS-VHL-box		E3-SOCS-VHL-box	29
KIAA1824	E3-DWD	1					ASB11	E3-SOCS-VHL-box
KIAA1875	E3-DWD	1					ASB13	E3-SOCS-VHL-box
LOC102724159	E3-DWD	1					ASB14	E3-SOCS-VHL-box
LRWD1	E3-DWD	1					ASB16	E3-SOCS-VHL-box
MAPKBP1	E3-DWD	1					ASB17	E3-SOCS-VHL-box
MAWD	E3-DWD	1					ASB2	E3-SOCS-VHL-box
MDCR	E3-DWD	1					ASB3	E3-SOCS-VHL-box
MED16	E3-DWD	1					ASB4	E3-SOCS-VHL-box
MIOS	E3-DWD	1					ASB5	E3-SOCS-VHL-box
MLST8	E3-DWD	1					ASB6	E3-SOCS-VHL-box
MORG1	E3-DWD	1					ASB7	E3-SOCS-VHL-box
MSTP048	E3-DWD	1					ASB8	E3-SOCS-VHL-box
NBEAL2	E3-DWD	1					ASB9	E3-SOCS-VHL-box
NEDD1	E3-DWD	1					LRR1	E3-SOCS-VHL-box
NLE1	E3-DWD	1					MED8	E3-SOCS-VHL-box
NOL10	E3-DWD	1					RAB40A	E3-SOCS-VHL-box
NSA1	E3-DWD	1					RAB40AL	E3-SOCS-VHL-box
NUP37	E3-DWD	1					RAB40B	E3-SOCS-VHL-box
NUP43	E3-DWD	1					RAB40C	E3-SOCS-VHL-box
NWD1	E3-DWD	1					SOCS2	E3-SOCS-VHL-box
PAAF1	E3-DWD	1					SOCS3	E3-SOCS-VHL-box
PAF65B	E3-DWD	1					SOCS4	E3-SOCS-VHL-box
PAFAH1B1	E3-DWD	1					SOCS5	E3-SOCS-VHL-box
PAK1IP1	E3-DWD	1					SOCS6	E3-SOCS-VHL-box
PEX7	E3-DWD	1					SPSB1	E3-SOCS-VHL-box
PHIP	E3-DWD	1					SPSB2	E3-SOCS-VHL-box
PIK3R4	E3-DWD	1					SPSB3	E3-SOCS-VHL-box
PLAA	E3-DWD	1					VHL	E3-SOCS-VHL-box
PLRG1	E3-DWD	1					TRAF3IP2	E3-Ubox		E3-Ubox	1
POC1A	E3-DWD	1					UBAC1	other- E3--KPCcomplex		other (unclassified)	37
POC1B	E3-DWD	1					COPS7A	other-COP9 signalosome
PP1782	E3-DWD	1					GMCL1	other-ERAD
PPP2R2A	E3-DWD	1					HERPUD1	other-ERAD
PPP2R2B	E3-DWD	1					FANCA	other-FANC complex
PPP2R2C	E3-DWD	1					FANCB	other-FANC complex
PPP2R2D	E3-DWD	1					FANCC	other-FANC complex
PPWD1	E3-DWD	1					FANCD2	other-FANC complex
PQWD	E3-DWD	1					FANCE	other-FANC complex
PRPF17	E3-DWD	1					FANCF	other-FANC complex
PRPF4	E3-DWD	1					FANCG	other-FANC complex
PSEC0227	E3-DWD	1					FANCJ	other-FANC complex
PWP1	E3-DWD	1					FANCM	other-FANC complex
PWP2	E3-DWD	1					PHC2	other-Histone Ub
RAE1	E3-DWD	1					RIPK1	other-kinase. Protein ligase binding
RBBP4	E3-DWD	1					POMP	other-proteasome chaperon
RBBP5	E3-DWD	1					PSMA8	other-proteasome sub-unit
RBBP7	E3-DWD	1					PSMD2	other-proteasome sub-unit
RBQ3	E3-DWD	1					AIMP2	other-regulation
RNF201	E3-DWD	1					C19orf40	other-regulation
RPTOR	E3-DWD	1					GLMN	other-regulation
SEC12	E3-DWD	1					HSP90B1	other-regulation
SEC13	E3-DWD	1					KIAA0368	other-regulation
SEC31A	E3-DWD	1					NDFIP1	other-regulation
SEC31B	E3-DWD	1					NDFIP2	other-regulation
SEH1L	E3-DWD	1					PCBP2	other-regulation
SFP38	E3-DWD	1					TAX1BP1	other-regulation
SG2NA	E3-DWD	1					UBTD2	other-Ub fold
SHKBP1	E3-DWD	1					UFM1	other-Ub fold
SMU1	E3-DWD	1					UBB	other-Ubiquitin
SNRNP40	E3-DWD	1					UBD	other-Ubiquitin
SPAG16	E3-DWD	1					STAM2	other-UIM motif
STATIP1	E3-DWD	1					HECTD3	other-ULD
STRN	E3-DWD	1					IQUB	other-ULD
STRN4	E3-DWD	1					UBL4A	other-ULD
STXBP5	E3-DWD	1					UBL7	other-ULD
TAF2D	E3-DWD	1					ZFAND4	other-ULD
TAF5	E3-DWD	1
TAF5L	E3-DWD	1
TBC1D31	E3-DWD	1
TBL1	E3-DWD	1
TBL1Y	E3-DWD	1
TBL2	E3-DWD	1
TBL3	E3-DWD	1
TBLR1	E3-DWD	1
TEP1	E3-DWD	1
THOC3	E3-DWD	1
THOC6	E3-DWD	1
TLE1	E3-DWD	1
TLE2	E3-DWD	1
TLE3	E3-DWD	1
TLE4	E3-DWD	1
TLE6	E3-DWD	1
TP1	E3-DWD	1
TRAG	E3-DWD	1
TSSC1	E3-DWD	1
U355K	E3-DWD	1
UAF1	E3-DWD	1
UTP15	E3-DWD	1
UTP17	E3-DWD	1
UTP4	E3-DWD	1
VPRBP	E3-DWD	1
WDC146	E3-DWD	1
WDF1	E3-DWD	1
WDF2	E3-DWD	1
WDHD1	E3-DWD	1
WDR1	E3-DWD	1
WDR12	E3-DWD	1
WDR13	E3-DWD	1
WDR140	E3-DWD	1
WDR15	E3-DWD	1
WDR16	E3-DWD	1
WDR17	E3-DWD	1
WDR18	E3-DWD	1
WDR2	E3-DWD	1
WDR20	E3-DWD	1
WDR21A	E3-DWD	1
WDR21C	E3-DWD	1
WDR25	E3-DWD	1
WDR26	E3-DWD	1
WDR27	E3-DWD	1
WDR3	E3-DWD	1
WDR31	E3-DWD	1
WDR33	E3-DWD	1
WDR34	E3-DWD	1
WDR36	E3-DWD	1
WDR37	E3-DWD	1
WDR38	E3-DWD	1
WDR39	E3-DWD	1
WDR4	E3-DWD	1
WDR41	E3-DWD	1
WDR42A	E3-DWD	1
WDR42B	E3-DWD	1
WDR42C	E3-DWD	1
WDR44	E3-DWD	1
WDR47	E3-DWD	1
WDR48	E3-DWD	1
WDR49	E3-DWD	1
WDR5	E3-DWD	1
WDR51B	E3-DWD	1
WDR53	E3-DWD	1
WDR54	E3-DWD	1
WDR55	E3-DWD	1
WDR58	E3-DWD	1
WDR59	E3-DWD	1
WDR5B	E3-DWD	1
WDR6	E3-DWD	1
WDR60	E3-DWD	1
WDR61	E3-DWD	1
WDR62	E3-DWD	1
WDR63	E3-DWD	1
WDR64	E3-DWD	1
WDR66	E3-DWD	1
WDR69	E3-DWD	1
WDR70	E3-DWD	1
WDR72	E3-DWD	1
WDR76	E3-DWD	1
WDR77	E3-DWD	1
WDR78	E3-DWD	1
WDR79	E3-DWD	1
WDR81	E3-DWD	1
WDR82	E3-DWD	1
WDR83	E3-DWD	1
WDR85	E3-DWD	1
WDR86	E3-DWD	1
WDR87	E3-DWD	1
WDR88	E3-DWD	1
WDR89	E3-DWD	1
WDR90	E3-DWD	1
WDR91	E3-DWD	1
WDR92	E3-DWD	1
WDTC1	E3-DWD	1
WIPI2	E3-DWD	1
WIPI3	E3-DWD	1
ZFP106	E3-DWD	1
BTRC	E3-Fbox	1	E3-F-Box	91
C17orf78	E3-Fbox	1
CCNF	E3-Fbox	1
CDCA3	E3-Fbox	1
CENP-30	E3-Fbox	1
ECT2L	E3-Fbox	1
FBG2	E3-Fbox	1
FBL12	E3-Fbox	1
FBL14	E3-Fbox	1
FBL6	E3-Fbox	1
FBX1	E3-Fbox	1
FBX13	E3-Fbox	1
FBX22	E3-Fbox	1
FBX25	E3-Fbox	1
FBX3	E3-Fbox	1
FBX33	E3-Fbox	1
FBX45	E3-Fbox	1
FBX7	E3-Fbox	1
FBXL1	E3-Fbox	1
FBXL12	E3-Fbox	1
FBXL13	E3-Fbox	1
FBXL14	E3-Fbox	1
FBXL15	E3-Fbox	1
FBXL16	E3-Fbox	1
FBXL17	E3-Fbox	1
FBXL18	E3-Fbox	1
FBXL19	E3-Fbox	1
FBXL2	E3-Fbox	1
FBXL20	E3-Fbox	1
FBXL21	E3-Fbox	1
FBXL22	E3-Fbox	1
FBXL3	E3-Fbox	1
FBXL4	E3-Fbox	1
FBXL5	E3-Fbox	1
FBXL6	E3-Fbox	1
FBXL7	E3-Fbox	1
FBXL8	E3-Fbox	1
FBXO10	E3-Fbox	1
FBXO11	E3-Fbox	1
FBXO15	E3-Fbox	1
FBXO16	E3-Fbox	1
FBXO17	E3-Fbox	1
FBXO18	E3-Fbox	1
FBXO2	E3-Fbox	1
FBXO21	E3-Fbox	1
FBXO22	E3-Fbox	1
FBXO24	E3-Fbox	1
FBXO25	E3-Fbox	1
FBXO27	E3-Fbox	1
FBXO28	E3-Fbox	1
FBXO3	E3-Fbox	1
FBXO30	E3-Fbox	1
FBXO31	E3-Fbox	1
FBXO32	E3-Fbox	1
FBXO33	E3-Fbox	1
FBXO34	E3-Fbox	1
FBXO36	E3-Fbox	1
FBXO37	E3-Fbox	1
FBXO38	E3-Fbox	1
FBXO39	E3-Fbox	1
FBXO4	E3-Fbox	1
FBXO40	E3-Fbox	1
FBXO41	E3-Fbox	1
FBXO42	E3-Fbox	1
FBXO44	E3-Fbox	1
FBXO45	E3-Fbox	1
FBXO46	E3-Fbox	1
FBXO47	E3-Fbox	1
FBXO48	E3-Fbox	1
FBXO5	E3-Fbox	1
FBXO6	E3-Fbox	1
FBXO7	E3-Fbox	1
FBXO8	E3-Fbox	1
FBXO9	E3-Fbox	1
FBXW11	E3-Fbox	1
FBXW12	E3-Fbox	1
FBXW2	E3-Fbox	1
FBXW7	E3-Fbox	1
FBXW8	E3-Fbox	1
GRCC8	E3-Fbox	1
GTF3C1	E3-Fbox	1
KDM2A	E3-Fbox	1
KDM2B	E3-Fbox	1
MSTP059	E3-Fbox	1
SARS2	E3-Fbox	1
SETMAR	E3-Fbox	1
SKP2	E3-Fbox	1
TBL1X	E3-Fbox	1
TBL1XR1	E3-Fbox	1
TMEM183A	E3-Fbox	1
ZC3HC1	E3-Fbox	1
C12orf51	E3-HECT	1	E3-HECT	29
G2E3	E3-HECT	1
HACE1	E3-HECT	1
HECTD1	E3-HECT	1
HECTD2	E3-HECT	1
HECTD3	E3-HECT	1
HECW1	E3-HECT	1
HECW2	E3-HECT	1
HERC2	E3-HECT	1
HERC3	E3-HECT	1
HERC4	E3-HECT	1
HERC5	E3-HECT	1
HERC6	E3-HECT	1
HUWE1	E3-HECT	1
ITCH	E3-HECT	1
KIAA0317	E3-HECT	1
NEDD4	E3-HECT	1
NEDD4L	E3-HECT	1
SMURF1	E3-HECT	1
SMURF2	E3-HECT	1
TRIP12	E3-HECT	1
UBE2CBP	E3-HECT	1
UBE3A	E3-HECT	1
UBE3B	E3-HECT	1
UBE3C	E3-HECT	1
UBR5	E3-HECT	1
ULF	E3-HECT	1
WWP1	E3-HECT	1
WWP2	E3-HECT	1
AD-006	E3-other	1	E3-other	24
AYK1	E3-other	1
CADPS2	E3-other	1
CBP	E3-other	1
CBX4	E3-other	1
E4F	E3-other	1
FKSG11	E3-other	1
FUS	E3-other	1
HDAC4	E3-other	1
KAT2B	E3-other	1
KCMF1	E3-other	1
KIAA0776	E3-other	1
KIAA1865	E3-other	1
MLT	E3-other	1
NUP62	E3-other	1
P300	E3-other	1
PDLIM2	E3-other	1
RANBP2	E3-other	1
RASD2	E3-other	1
RWDD3	E3-other	1
SART1	E3-other	1
STC	E3-other	1
UCHL1	E3-other	1
UPF1	E3-other	1
AMFR	E3-RING	1	E3-RING	376
ANAPC11	E3-RING	1
ANKIB1	E3-RING	1
ARIH1	E3-RING	1
ARIH2	E3-RING	1
ATRX	E3-RING	1
BARD1	E3-RING	1
BAZ1A	E3-RING	1
BAZ1B	E3-RING	1
BFAR	E3-RING	1
BIRC2	E3-RING	1
BIRC3	E3-RING	1
BIRC7	E3-RING	1
BIRC8	E3-RING	1
BMI1	E3-RING	1
BRAP	E3-RING	1
BRCA1	E3-RING	1
C10orf90	E3-RING	1
C14orf164	E3-RING	1
CBL	E3-RING	1
CBLB	E3-RING	1
CBLC	E3-RING	1
CBLL1	E3-RING	1
CCNB1IP1	E3-RING	1
CERD4	E3-RING	1
CGRRF1	E3-RING	1
CHD3	E3-RING	1
CHD4	E3-RING	1
CHD5	E3-RING	1
CHFR	E3-RING	1
CNOT4	E3-RING	1
CYHR1	E3-RING	1
DEF8	E3-RING	1
DIDO1	E3-RING	1
DPF1	E3-RING	1
DPF2	E3-RING	1
DTX1	E3-RING	1
DTX2	E3-RING	1
DTX3	E3-RING	1
DTX3L	E3-RING	1
DTX4	E3-RING	1
DZIP3	E3-RING	1
ELYS	E3-RING	1
FAC1	E3-RING	1
FANCL	E3-RING	1
FBXO43	E3-RING	1
FYCO1	E3-RING	1
GTF2H2C_2	E3-RING	1
HLTF	E3-RING	1
HTRX	E3-RING	1
HY	E3-RING	1
ING1	E3-RING	1
ING2	E3-RING	1
ING3	E3-RING	1
ING4	E3-RING	1
ING5	E3-RING	1
INTS12	E3-RING	1
IRF2BP1	E3-RING	1
JADE1	E3-RING	1
JADE2	E3-RING	1
KAT6A	E3-RING	1
KDM5A	E3-RING	1
KDM5B	E3-RING	1
KDM5C	E3-RING	1
KDM7	E3-RING	1
KIAA1111	E3-RING	1
LITAF	E3-RING	1
LNX1	E3-RING	1
LNX2	E3-RING	1
LONRF1	E3-RING	1
LONRF2	E3-RING	1
LONRF3	E3-RING	1
LRSAM1	E3-RING	1
LTN1	E3-RING	1
MAEA	E3-RING	1
MAP3K1	E3-RING	1
MARCH1	E3-RING	1
MARCH10	E3-RING	1
MARCH11	E3-RING	1
MARCH2	E3-RING	1
MARCH3	E3-RING	1
MARCH4	E3-RING	1
MARCH5	E3-RING	1
MARCH6	E3-RING	1
MARCH7	E3-RING	1
MARCH8	E3-RING	1
MARCH9	E3-RING	1
MDM2	E3-RING	1
MDM4	E3-RING	1
MEX3A	E3-RING	1
MEX3B	E3-RING	1
MEX3C	E3-RING	1
MEX3D	E3-RING	1
MGRN1	E3-RING	1
MIB1	E3-RING	1
MIB2	E3-RING	1
MID1	E3-RING	1
MID2	E3-RING	1
MKRN1	E3-RING	1
MKRN2	E3-RING	1
MKRN3	E3-RING	1
MLL2	E3-RING	1
MLL3	E3-RING	1
MNAT1	E3-RING	1
MSL2	E3-RING	1
MTF2	E3-RING	1
MUL1	E3-RING	1
MYCBP2	E3-RING	1
MYL	E3-RING	1
MYLIP	E3-RING	1
NEURL1	E3-RING	1
NEURL1B	E3-RING	1
NEURL3	E3-RING	1
NFX1	E3-RING	1
NFXL1	E3-RING	1
NHLRC1	E3-RING	1
NSD1	E3-RING	1
NSMCE1	E3-RING	1
NSMCE2	E3-RING	1
OSTM1	E3-RING	1
PARK2	E3-RING	1
PCGF1	E3-RING	1
PCGF2	E3-RING	1
PCGF3	E3-RING	1
PCGF5	E3-RING	1
PCGF6	E3-RING	1
PDZRN3	E3-RING	1
PDZRN4	E3-RING	1
PELI1	E3-RING	1
PELI2	E3-RING	1
PELI3	E3-RING	1
PEX10	E3-RING	1
PEX12	E3-RING	1
PEX2	E3-RING	1
PHF1	E3-RING	1
PHF10	E3-RING	1
PHF14	E3-RING	1
PHF2	E3-RING	1
PHF21A	E3-RING	1
PHF7	E3-RING	1
PHRF1	E3-RING	1
PIAS1	E3-RING	1
PIAS2	E3-RING	1
PIAS3	E3-RING	1
PIAS4	E3-RING	1
PJA1	E3-RING	1
PJA2	E3-RING	1
PML	E3-RING	1
POSH	E3-RING	1
PPAR	E3-RING	1
PPARG	E3-RING	1
RAD18	E3-RING	1
RAG1	E3-RING	1
RAPSN	E3-RING	1
RBBP6	E3-RING	1
RBCK1	E3-RING	1
RBX1	E3-RING	1
RC3H1	E3-RING	1
RC3H2	E3-RING	1
RCHY1	E3-RING	1
RFFL	E3-RING	1
RFPL1	E3-RING	1
RFPL2	E3-RING	1
RFPL3	E3-RING	1
RFPL4A	E3-RING	1
RFPL4B	E3-RING	1
RFWD2	E3-RING	1
RFWD3	E3-RING	1
RING1	E3-RING	1
RLIM	E3-RING	1
RMND5A	E3-RING	1
RMND5B	E3-RING	1
RNF10	E3-RING	1
RNF103	E3-RING	1
RNF11	E3-RING	1
RNF111	E3-RING	1
RNF112	E3-RING	1
RNF113A	E3-RING	1
RNF113B	E3-RING	1
RNF114	E3-RING	1
RNF115	E3-RING	1
RNF121	E3-RING	1
RNF122	E3-RING	1
RNF123	E3-RING	1
RNF125	E3-RING	1
RNF126	E3-RING	1
RNF128	E3-RING	1
RNF13	E3-RING	1
RNF130	E3-RING	1
RNF133	E3-RING	1
RNF135	E3-RING	1
RNF138	E3-RING	1
RNF139	E3-RING	1
RNF14	E3-RING	1
RNF141	E3-RING	1
RNF144A	E3-RING	1
RNF144B	E3-RING	1
RNF145	E3-RING	1
RNF146	E3-RING	1
RNF148	E3-RING	1
RNF149	E3-RING	1
RNF150	E3-RING	1
RNF151	E3-RING	1
RNF152	E3-RING	1
RNF157	E3-RING	1
RNF165	E3-RING	1
RNF166	E3-RING	1
RNF167	E3-RING	1
RNF168	E3-RING	1
RNF169	E3-RING	1
RNF17	E3-RING	1
RNF170	E3-RING	1
RNF175	E3-RING	1
RNF180	E3-RING	1
RNF181	E3-RING	1
RNF182	E3-RING	1
RNF183	E3-RING	1
RNF185	E3-RING	1
RNF186	E3-RING	1
RNF187	E3-RING	1
RNF19A	E3-RING	1
RNF19B	E3-RING	1
RNF2	E3-RING	1
RNF20	E3-RING	1
RNF207	E3-RING	1
RNF208	E3-RING	1
RNF212	E3-RING	1
RNF213	E3-RING	1
RNF214	E3-RING	1
RNF215	E3-RING	1
RNF216	E3-RING	1
RNF217	E3-RING	1
RNF219	E3-RING	1
RNF220	E3-RING	1
RNF222	E3-RING	1
RNF223	E3-RING	1
RNF224	E3-RING	1
RNF225	E3-RING	1
RNF24	E3-RING	1
RNF25	E3-RING	1
RNF26	E3-RING	1
RNF31	E3-RING	1
RNF32	E3-RING	1
RNF34	E3-RING	1
RNF38	E3-RING	1
RNF39	E3-RING	1
RNF4	E3-RING	1
RNF40	E3-RING	1
RNF41	E3-RING	1
RNF43	E3-RING	1
RNF44	E3-RING	1
RNF5	E3-RING	1
RNF54	E3-RING	1
RNF6	E3-RING	1
RNF7	E3-RING	1
RNF8	E3-RING	1
RNFT1	E3-RING	1
RNFT2	E3-RING	1
RSPRY1	E3-RING	1
RTEL1	E3-RING	1
SCAF11	E3-RING	1
SH3RF1	E3-RING	1
SH3RF2	E3-RING	1
SH3RF3	E3-RING	1
SHPRH	E3-RING	1
SIAH1	E3-RING	1
SIAH2	E3-RING	1
SPRYD5	E3-RING	1
SYTL4	E3-RING	1
SYVN1	E3-RING	1
TAF3	E3-RING	1
TMEM129	E3-RING	1
TOPORS	E3-RING	1
TRAF2	E3-RING	1
TRAF3	E3-RING	1
TRAF4	E3-RING	1
TRAF5	E3-RING	1
TRAF6	E3-RING	1
TRAF7	E3-RING	1
TRAIP	E3-RING	1
TRIM10	E3-RING	1
TRIM11	E3-RING	1
TRIM13	E3-RING	1
TRIM15	E3-RING	1
TRIM16	E3-RING	1
TRIM17	E3-RING	1
TRIM18	E3-RING	1
TRIM2	E3-RING	1
TRIM21	E3-RING	1
TRIM22	E3-RING	1
TRIM23	E3-RING	1
TRIM24	E3-RING	1
TRIM25	E3-RING	1
TRIM26	E3-RING	1
TRIM27	E3-RING	1
TRIM28	E3-RING	1
TRIM3	E3-RING	1
TRIM31	E3-RING	1
TRIM32	E3-RING	1
TRIM33	E3-RING	1
TRIM34	E3-RING	1
TRIM35	E3-RING	1
TRIM36	E3-RING	1
TRIM37	E3-RING	1
TRIM38	E3-RING	1
TRIM39	E3-RING	1
TRIM4	E3-RING	1
TRIM40	E3-RING	1
TRIM41	E3-RING	1
TRIM42	E3-RING	1
TRIM43	E3-RING	1
TRIM45	E3-RING	1
TRIM46	E3-RING	1
TRIM47	E3-RING	1
TRIM48	E3-RING	1
TRIM49	E3-RING	1
TRIM49L2	E3-RING	1
TRIM5	E3-RING	1
TRIM50	E3-RING	1
TRIM52	E3-RING	1
TRIM54	E3-RING	1
TRIM55	E3-RING	1
TRIM56	E3-RING	1
TRIM58	E3-RING	1
TRIM59	E3-RING	1
TRIM6	E3-RING	1
TRIM6-TRIM34	E3-RING	1
TRIM60	E3-RING	1
TRIM61	E3-RING	1
TRIM62	E3-RING	1
TRIM63	E3-RING	1
TRIM64B	E3-RING	1
TRIM64C	E3-RING	1
TRIM65	E3-RING	1
TRIM66	E3-RING	1
TRIM67	E3-RING	1
TRIM68	E3-RING	1
TRIM69	E3-RING	1
TRIM7	E3-RING	1
TRIM71	E3-RING	1
TRIM72	E3-RING	1
TRIM73	E3-RING	1
TRIM74	E3-RING	1
TRIM8	E3-RING	1
TRIM9	E3-RING	1
TRIML1	E3-RING	1
TTC3	E3-RING	1
UBOX5	E3-RING	1
UBR1	E3-RING	1
UBR2	E3-RING	1
UBR3	E3-RING	1
UBR4	E3-RING	1
UBR7	E3-RING	1
UHRF1	E3-RING	1
UHRF2	E3-RING	1
UNKL	E3-RING	1
VPS18	E3-RING	1
VPS41	E3-RING	1
VPS8	E3-RING	1
WHSC1	E3-RING	1
WHSC1L1	E3-RING	1
XIAP	E3-RING	1
ZBTB11	E3-RING	1
ZFPL1	E3-RING	1
ZFYVE19	E3-RING	1
ZMIZ1	E3-RING	1
ZMIZ2	E3-RING	1
ZMYND11	E3-RING	1
ZNF280B	E3-RING	1
ZNF598	E3-RING	1
ZNF645	E3-RING	1
ZNRF1	E3-RING	1
ZNRF2	E3-RING	1
ZNRF3	E3-RING	1
ZNRF4	E3-RING	1
ZSWIM2	E3-RING	1
ASB1	E3-SOCS-VHL-box	1	E3-SOCS-VHL-box	54
ASB10	E3-SOCS-VHL-box	1
ASB11	E3-SOCS-VHL-box	1
ASB11	E3-SOCS-VHL-box	1
ASB12	E3-SOCS-VHL-box	1
ASB12	E3-SOCS-VHL-box	1
ASB13	E3-SOCS-VHL-box	1
ASB14	E3-SOCS-VHL-box	1
ASB14	E3-SOCS-VHL-box	1
ASB15	E3-SOCS-VHL-box	1
ASB15	E3-SOCS-VHL-box	1
ASB16	E3-SOCS-VHL-box	1
ASB17	E3-SOCS-VHL-box	1
ASB18	E3-SOCS-VHL-box	1
ASB2	E3-SOCS-VHL-box	1
ASB2	E3-SOCS-VHL-box	1
ASB3	E3-SOCS-VHL-box	1
ASB3	E3-SOCS-VHL-box	1
ASB4	E3-SOCS-VHL-box	1
ASB4	E3-SOCS-VHL-box	1
ASB5	E3-SOCS-VHL-box	1
ASB6	E3-SOCS-VHL-box	1
ASB6	E3-SOCS-VHL-box	1
ASB7	E3-SOCS-VHL-box	1
ASB7	E3-SOCS-VHL-box	1
ASB8	E3-SOCS-VHL-box	1
ASB9	E3-SOCS-VHL-box	1
ASB9	E3-SOCS-VHL-box	1
C20orf163	E3-SOCS-VHL-box	1
CIS6	E3-SOCS-VHL-box	1
CISH	E3-SOCS-VHL-box	1
CISH	E3-SOCS-VHL-box	1
CORO7	E3-SOCS-VHL-box	1
CORO7	E3-SOCS-VHL-box	1
FEM1B	E3-SOCS-VHL-box	1
FEM1B	E3-SOCS-VHL-box	1
GPR75-ASB3	E3-SOCS-VHL-box	1
KIAA1146	E3-SOCS-VHL-box	1
LRR1	E3-SOCS-VHL-box	1
LRR1	E3-SOCS-VHL-box	1
LRRC41	E3-SOCS-VHL-box	1
MED8	E3-SOCS-VHL-box	1
MED8	E3-SOCS-VHL-box	1
MSTP059	E3-SOCS-VHL-box	1
MTMR8	E3-SOCS-VHL-box	1
NEURL2	E3-SOCS-VHL-box	1
PCMTD1	E3-SOCS-VHL-box	1
PCMTD2	E3-SOCS-VHL-box	1
PP14212	E3-SOCS-VHL-box	1
RAB40A	E3-SOCS-VHL-box	1
RAB40A	E3-SOCS-VHL-box	1
RAB40AL	E3-SOCS-VHL-box	1
RAB40B	E3-SOCS-VHL-box	1
RAB40B	E3-SOCS-VHL-box	1
NOSIP	E3-Ubox	1	E3-Ubox	8
PPIL2	E3-Ubox	1
PRPF19	E3-Ubox	1
STUB1	E3-Ubox	1
TRAF3IP2	E3-Ubox	1
UBE4A	E3-Ubox	1
UBE4B	E3-Ubox	1
WDSUB1	E3-Ubox	1
