# Supplementary material for: Comparative Profiling of Ubiquitin Proteasome System Interplay with Influenza A Virus PB2 Polymerase Protein Recapitulating Virus Evolution in Humans
Source: mSphere. 2017 Nov 22;2(6):e00330-17. doi: 10.1128/mSphere.00330-17 (PMC5700371; doi:10.1128/mSphere.00330-17)
Supplement: TABLE S2 [file sph006172411st2.xlsx]

## Sheet: Ren
supplementary table 2 : Comparison of the Gluc2 fragment position in fusion with the PB2 proteins for HT-GPCA.
		PB2-H1N1WSN		PB2-H1N1pdm09		PB2-H3N2		PB2-H7N9		PB2-H7N9
		Glc2-Cter	Glc2-Nter	Glc2-Cter	Glc2-Nter	Glc2-Cter	Glc2-Nter	Glc2-Cter	Glc2-Nter	Glc2-Cter	Glc2-Cter	Gluc2	Protein name
PRS
	NUP50	1150000	345129	565969	125376	461612	133742	984550	209032	1.32894e+06	267742	3169.33	Nuclear pore complex protein
	NUP62	818419	276965	672307	174446	591500	219817	1.21463e+06	265826	1.32096e+06	271936	3136	Nuclear pore glycoprotein p62
	KPNA1	1.39667e+06	724906	756145	304602	627204	319323	619342	425944	1.32124e+06	463531	3204.67	Importin 𝜶 5
	RED	140806	196502	137997	107262	140946	119086	296704	136522	252786	184844	3653.67	Protein Red
	DDX5	168476	181491	146117	90363	227980	131962	444064	119184	279844	159133	2389	probable ATP-dependent RNA helicase DDX5
	DDX3X	118646	121430	87992	81045.7	134904	109134	161302	134342	153326	127025	3117.67	ATP-dependent RNA helicase DDX3X
	NPM1	259967	59736	57814.3	37530.7	65656.3	41662	131128	43128.3	95725.7	68025.7	2540	Nucleophosmin
	Eif4E	97919	123627	98076	70817	106607	80080.3	141862	67529.3	118734	109325	2782.33	Eukaryotic translation initiation factor 4E
	RAB11A	82475	66344.7	76407.7	37655.3	62273.3	35640.7	110934	54088.5	118668	59340.7	3202.33	Ras-related protein Rab-11A
	PTGES3	3.50667e+06	3.33667e+06	3490000	2.38667e+06	2.83255e+06	1.50678e+06	4.43073e+06	3172170	3.78636e+06	2139876	3159	Prostaglandin E synthase 3
	RUVBL2	102336	130149	76823	67164.3	89729	69512.3	154863	96786.3	118105	126374	4318	RuvB-like 2
RRS
	CACNG7	29218	22127	20202.7	17818.7	23625	18945.7	30349	24533.7	23910.7	25767.7	4061.67	Voltage-dependent calcium channel gamma-7 subunit
	CNTN2	39083.7	37820.7	52191	27522	45637.7	30158.3	62351.7	42163	40916.5	44324.7	3659.67	Contactin-2
	NXPH1	16833	20110	20482.7	16826.7	22730.7	18635.7	34962	25310	25834	26003.3	11824.7	Neurexophilin-1
	UGT3A1	50520	17971.3	16770.7	15651	23341	17463.7	31436.3	20223.3	26696.7	21134.3	3645.33	UDP-glucuronosyltransferase 3A1
	DBH	12428.7	13135	10932.7	8747.67	14238	11101	19355.7	13306.7	15184.3	11989.7	3991	Dopamine beta-hydroxylase
	GYPA	20455	13054.3	19779.7	10330	17078.7	11046	27109	13315	23734.7	16875.7	3182	Glycophorin-A
	DPYSL2	72326	54104	70684.3	41590.3	52791.3	49453.3	113370	54244.7	91680.3	73691	3142.33	Dihydropyrimidinase-related protein 2
	LRRC28	35717.7	69444.3	55369	46937.3	45465.7	47273.3	73959	74051.7	57390.3	75924	3871	Leucine-rich repeat-containing protein 28
	GSTT1	60681.3	85154.7	77960	66070.3	58419.3	73092.7	111230	93579	74844.3	101535	5825	Glutathione S-transferase theta-1
	UTG1A	23666	21900.3	24401	15929.3	23177.5	16395.3	41882.5	18122.3	21941.3	17629.3	3757.33	UDP-glucuronosyltransferase 1-1
	Glc1	9206	9628.67	8218.67	6006.67	8922	6947.33	10663	7276.33	9288.67	8613.33	3533.33
