# Supplementary material for: Comparative Profiling of Ubiquitin Proteasome System Interplay with Influenza A Virus PB2 Polymerase Protein Recapitulating Virus Evolution in Humans
Source: mSphere. 2017 Nov 22;2(6):e00330-17. doi: 10.1128/mSphere.00330-17 (PMC5700371; doi:10.1128/mSphere.00330-17)
Supplement: TABLE S3 [file sph006172411st3.xlsx]

## Sheet: EXP1 
supplementary table 3 : raw Gaussia activities obtained in the 12 HT-GPCA experiments performed for the first PB2/UPS PPI screening
		H1N1WSN	H1N1pdm09	H3N2	H7N9	H1N11918
UPS	ASB14	11606	5005	4999	6434	10160
UPS	ASB17	16214	5359	2217	7483	13873
UPS	ASB8	11116	5192	3235	8222	13625
UPS	ASB9	10278	5657	4968	6427	12445
UPS	BIRC8	9893	4546	5477	5825	7508
UPS	BMI1	4794	7477	4633	10122	16879
UPS	CGRRF1	2391	2596	1813	2795	5378
UPS	DCAF10	29771	8241	5583	14047	6794
UPS	DCAF5	20897	10352	9905	19847	31125
UPS	DCAF7	33236	19282	8918	34987	45749
UPS	ERCC8	5583	4862	5831	9619	8893
UPS	FANCD2	18698	5496	4987	8595	13569
UPS	FBXL12	35894	22542	23343	42334	39179
UPS	FBXL15	10501	4956	5595	8446	18431
UPS	FBXL18	22499	10718	12047	22816	37036
UPS	FBXO25	6856	4577	2167	6881	5856
UPS	FBXO44	23921	10408	5775	20735	9508
UPS	FBXO6	27535	16140	7036	24753	37980
UPS	FBXW4	16419	8048	5123	9017	12401
UPS	GNB2	16624	16469	8644	28833	42191
UPS	GNB2	37074	41315	9203	34689	42967
UPS	KCNRG	21362	11377	5552	11544	24728
UPS	KCTD1	10638	4279	2795	6881	11439
UPS	KCTD13	68031	23654	14109	33528	60802
UPS	KCTD17	13650	6229	4173	8874	11805
UPS	KCTD4	20835	7719	4726	12799	23070
UPS	KCTD6	11513	3248	3571	5601	8769
UPS	KLHL3	25871	8874	1652	15215	14954
UPS	MARCH2	3372	1428	1888	2298	2807
UPS	MARCH8	14090	6123	4390	8179	5285
UPS	MNAT1	18841	8054	3894	8588	14979
UPS	NSMCE1	12762	2068	4204	3167	2763
UPS	OTUD6B	14904	3416	5794	6303	12513
UPS	PCGF1	15407	5167	6378	10743	13606
UPS	PCGF5	11780	4347	3229	6502	7533
UPS	PCGF6	23946	9948	4962	16699	25473
UPS	RAB40A	13178	7974	5428	9806	19214
UPS	RAB40AL	18264	10060	5154	11526	39042
UPS	RAB40B	34459	22673	11513	13886	51133
UPS	RCHY1	6216	2056	1739	3329	4384
UPS	RFFL	9321	5589	7396	20928	23368
UPS	RFPL3	14544	5310	3440	7340	10396
UPS	RNF111	2807	1807	1590	3403	3571
UPS	RNF113A	8824	5806	3651	11513	22965
UPS	RNF114	14215	3105	3465	6409	7831
UPS	RNF126	17115	3235	2658	6471	6117
UPS	RNF126	18493	3993	5471	5837	6874
UPS	RNF130	4061	1124	1826	1751	2105
UPS	RNF138	4956	2093	4540	2434	4695
UPS	RNF144A	5080	1900	1807	2869	3515
UPS	RNF144B	2807	1000	1422	1372	1621
UPS	RNF150	4831	2223	2894	2248	3229
UPS	RNF151	9837	5372	4682	10737	19009
UPS	RNF175	5341	7713	6390	9793	6725
UPS	RNF32	1230	894	1155	1068	1025
UPS	RNF7	9104	11066	5334	20810	23641
UPS	RNFT1	2478	1888	2037	2354	3372
UPS	SH3RF2	28740	10302	8588	16736	12699
UPS	SIAH1	7862	4595	2894	4925	6049
UPS	SOCS6	17394	6632	4465	9067	17810
UPS	SPOPL	2434	1546	2484	3589	3782
UPS	SPSB2	9346	3887	3235	5403	11780
UPS	TNFAIP1	32143	11414	8247	17879	28920
UPS	TNFAIP3	6738	11035	9930	11942	22480
UPS	TRIM31	14606	5440	3453	6881	14649
UPS	TRIM52	44488	17407	5291	24151	46867
UPS	TRIM69	26678	19878	4900	16792	31522
UPS	TRIM74	24492	7086	4304	11724	20946
UPS	UNKL	26411	6452	6552	10302	32820
UPS	ZBTB38	2776	5980	3596	5924	6955
UPS	ZBTB49	13656	5272	6819	17748	22095
PRS	KPNA2	41172	24120	6117	40427	1267
PRS	NUP50	62143	24970	11246	18903	52742
PRS	NXF1	10936	6483	2590	6961	15376
PRS	PTGES3	353156	330105	128386	394944	510220
PRS	RUVBL2	18885	10892	8725	20238	30659
RRS	APOOL	9712	4086	2701	5775	10551
RRS	CNTN2	4304	3471	2670	3360	8116
RRS	DBH	39651	24995	10501	33950	46618
RRS	DPYSL2	3974	4328	3347	7564	12370
RRS	GSTT1	9514	4123	11768	5086	15084
RRS	GYPA	14606	9048	6713	8321	20133
RRS	LRRC28	11948	5409	4564	7787	14028
RRS	NFE2L1	14339	11855	13712	17276	34441
RRS	NXPH1	3229	1534	1913	2347	3478
RRS	PLEKHA9	9073	4695	3912	7539	8408
RRS	UGT3A1	9762	7955	4061	13320	15438
gluc	Gluc1_1	22132	7483	4415	13811	33776
	Positive Threshold	41785.2	19100	9683.25	27756.8	47908.2
							Total
	PRS (5)	3	3	2	2	2	3/5
	RRS (11)	0	1	3	1	0	3/11
	Exploratory (71)	2	6	6	5	2	11/71

## Sheet: EXP2 
supplementary table 3 : raw Gaussia activities obtained in the 12 HT-GPCA experiments performed for the first PB2/UPS PPI Screening
		H1N1WSN	H1N1pdm09	H3N2	H7N9	H1N11918
UPS	ABTB1	22176	7464	8098	6999	7992
UPS	ARIH2	15277	6229	7700	7303	6874
UPS	ASB10	54921	23101	18984	18543	18487
UPS	ASB4	48450	22281	37316	29181	32062
UPS	ASB6	86288	25560	27417	22027	26635
UPS	ASB7	30944	7340	12066	12023	11085
UPS	BFAR	15718	4744	4763	5900	3633
UPS	BIRC7	58641	10129	12668	17195	23977
UPS	BIRC8	24505	13072	12526	13053	16394
UPS	BTBD1	44873	13743	14413	22151	20468
UPS	CDC20	69235	19704	23288	33186	27641
UPS	DCAF15	30789	9588	12246	9775	11023
UPS	DCAF4	69533	12358	17649	16866	16773
UPS	DCAF4	161758	64497	68912	54300	55300
UPS	DCAF4L2	98664	38657	34434	25331	40626
UPS	DDB2	41079	10843	18195	16127	17276
UPS	DTX3	44762	10923	13625	24399	14196
UPS	FBXL14	22195	7688	7042	6309	7800
UPS	FBXL2	11867	5390	5061	4061	5117
UPS	FBXL20	10917	5080	3844	3422	4304
UPS	FBXO15	22729	10656	11402	9476	10135
UPS	FBXO2	75687	13805	26150	32087	24952
UPS	FBXO44	176041	30963	64006	72092	64559
UPS	FBXO5	4999	4682	3012	2683	3111
UPS	FBXO9	22952	7396	9955	8899	9905
UPS	FBXW12	10464	5161	4378	3887	4521
UPS	KCTD16	15246	4546	5726	5285	5483
UPS	KCTD9	14140	4887	4782	4390	4154
UPS	KLHL14	52400	10371	10830	8638	12650
UPS	KLHL17	17164	6266	5614	4409	5620
UPS	MYLIP	19499	6850	7533	6080	5769
UPS	NHLRC1	40489	7912	14904	16071	16332
UPS	PHF7	11774	3428	4384	3832	3912
UPS	RABGEF1	27380	9073	7856	8682	12259
UPS	RC3H2	18605	6347	8682	9228	7831
UPS	RCHY1	14153	3614	4869	4123	6067
UPS	RING1	34490	9240	9340	10085	8427
UPS	RNF115	22642	7036	5372	7135	4769
UPS	RNF133	26157	10756	10085	15010	11898
UPS	RNF14	4279	3745	2347	2291	2161
UPS	RNF166	22772	6365	8061	7663	6017
UPS	RNF166	41005	8756	9712	10346	12712
UPS	RNF180	16047	8073	6539	9135	11420
UPS	RNF26	13047	6980	5875	5900	6123
UPS	RNF38	2161	3043	1726	1441	1534
UPS	RNF8	12221	5813	4502	5291	4477
UPS	SOCS4	3887	6272	3521	2975	2540
UPS	TRIM10	36906	7818	8234	10656	8564
UPS	TRIM13	5415	3366	3304	2217	2602
UPS	TRIM15	108961	38390	44582	31845	39937
UPS	TRIM17	28274	8023	9700	8036	8247
UPS	TRIM31	40172	7433	9042	7576	7216
UPS	TRIM39	18009	4956	7905	4471	6378
UPS	TRIM39	62752	7160	11489	11662	13084
UPS	TRIM4	88139	10203	15674	15320	28908
UPS	TRIM43	21182	5415	6552	6968	5440
UPS	TRIM49	9073	4676	3198	3583	4241
UPS	TRIM55	22337	6638	7036	7048	4862
UPS	TRIM60	2043	3329	1702	1751	1993
UPS	USP25	32814	10458	13525	9402	9029
UPS	USP48	11905	7104	5496	4397	3527
UPS	ZBTB14	65783	42750	46867	52698	37235
UPS	ZBTB26	7210	5806	3844	2987	2944
UPS	ZBTB37	25436	10377	13016	11880	11911
UPS	ZBTB43	70303	25647	34863	41129	28088
UPS	ZBTB6	27752	10656	15364	11489	12526
UPS	ZBTB9	24064	11731	8551	8855	8421
UPS	ZNF645	13792	6545	8253	7763	7582
PRS	KPNA2	118922	50953	45488	45271	42998
PRS	NUP50	180860	40160	46948	53127	67105
PRS	NXF1	43234	18506	21083	22760	23281
PRS	PTGES3	2479634	741517	878324	1312012	870412
PRS	RUVBL2	77401	19518	28293	25206	27964
RRS	APOOL	15376	5806	8849	6570	6918
RRS	CNTN2	28672	7079	9886	16059	15115
RRS	DBH	12122	8030	5490	5788	5396
RRS	DPYSL2	10669	4446	3738	3527	2968
RRS	GSTT1	63069	21425	26275	25567	34497
RRS	GYPA	7297	4285	4397	3440	3807
RRS	LRRC28	25939	14805	12445	9135	7464
RRS	NFE2L1	1801	3676	1826	1708	1608
RRS	NXPH1	18431	5825	7415	6328	4515
RRS	PLEKHA9	36912	9228	10352	11749	7377
RRS	UGT3A1	5260	4154	2881	2900	3055
gluc	Gluc1_1	14867	7645	5521	6086	5229
gluc	Gluc1_2	15134	6527	4521	6446	5999
	Positive Threshold	86081.5	18583	26896.5	30795.8	32597.8
							Total
	PRS (5)	3	4	4	3	3	4/5
	RRS (11)	0	1	0	0	1	1/11
	Exploratory (68)	6	10	8	7	5	12/68

## Sheet: EXP3 
supplementary table 3 : raw Gaussia activities obtained in the 12 HT-GPCA experiments performed for the first PB2/UPS PPI Screening
		H1N1WSN	H1N1pdm09	H3N2	H7N9	H1N11918
UPS	ASB2	59150	17972	22673	40564	80401
UPS	ASB3	25486	5931	7079	19009	30646
UPS	BACH1	34354	13178	8961	20822	32236
UPS	BIRC2	5620	2999	3540	3844	8737
UPS	BRCA1	18562	10122	9837	19251	17512
UPS	BTBD9	21530	6111	5986	8849	12743
UPS	BTRC	127678	61448	94721	123262	271576
UPS	CDC16	28106	15227	11960	14326	83152
UPS	CDC23	38241	16997	12848	29746	41085
UPS	CUL3	24393	5676	8483	24436	24113
UPS	DCAF15	22455	10408	12855	16264	33832
UPS	DCAF8	26896	10222	14829	19083	53673
UPS	DTX3L	17040	5198	7228	6092	15600
UPS	DTX4	24144	9663	7731	23952	37285
UPS	ENC1	25064	5931	7514	9489	12805
UPS	FANCG	30336	8893	6508	10576	27293
UPS	FANCM	29665	10520	6744	23225	34950
UPS	FBXL5	28889	8346	6521	16612	18953
UPS	FBXO24	38726	15500	13494	20226	53363
UPS	FBXO3	33323	9706	10905	6614	39881
UPS	FBXO30	18245	6514	4676	10886	10768
UPS	FBXO40	17115	5564	4844	8595	10557
UPS	FBXW11	277637	193324	259857	278444	421019
UPS	GAN	35577	12507	9861	24852	28659
UPS	GMCL1	20953	7471	5943	10625	18854
UPS	HECTD3	50866	15339	9743	26672	1782
UPS	KBTBD3	20723	6322	6378	8309	14811
UPS	KBTBD4	37527	8272	8775	16637	27442
UPS	KBTBD5	202452	101937	52549	61603	189088
UPS	KBTBD7	46004	16488	8831	23294	21425
UPS	KLHL12	7135	3254	4620	5521	7539
UPS	KLHL15	37229	17643	11631	22319	23834
UPS	KLHL2	30348	5204	6657	13445	14625
UPS	KLHL22	37738	13376	15059	26007	23641
UPS	KLHL26	21294	5968	9346	16488	36745
UPS	KLHL28	15910	5080	5813	9141	14438
UPS	KLHL34	70005	19294	23890	45594	32789
UPS	KLHL6	34403	9626	8992	19648	21598
UPS	LGALS3BP	13283	5254	4248	7949	18034
UPS	LGALS3BP	25219	7483	7185	9060	28193
UPS	LNX1	15469	5415	7707	7682	14662
UPS	LNX2	6645	1938	2658	2670	4068
UPS	LZTR1	87530	21940	25877	33447	37564
UPS	MGRN1	109948	44426	27777	59243	84568
UPS	MID1	11526	3645	6732	5614	11606
UPS	PHIP	12482	4061	5018	10122	11041
UPS	PJA2	7346	3981	3478	7738	8837
UPS	RCBTB2	7359	5732	3596	4682	12842
UPS	RFWD3	5906	1925	2732	2950	6552
UPS	RHOBTB1	7495	3695	4465	6340	9563
UPS	RHOBTB1	25144	7166	6682	10414	12215
UPS	RHOBTB3	43507	10557	8949	14438	18425
UPS	RLIM	17282	3111	4204	7607	8651
UPS	RNF145	5235	1733	2124	3124	3335
UPS	RNF19B	25355	13842	7961	17686	28752
UPS	RNF214	35863	10942	14320	18531	30460
UPS	RNF41	28274	12495	8762	14190	18419
UPS	RNF6	5341	1987	3093	2763	6539
UPS	RSPRY1	11960	2906	3881	5334	8843
UPS	SOCS5	12221	5043	10178	13668	9259
UPS	TLE3	61187	16295	10824	33143	48910
UPS	TRIM23	5744	2571	2459	3701	5986
UPS	TRIM27	35366	7936	9743	15097	23784
UPS	TRIM32	1074	17990	30963	63920	88443
UPS	TRIM41	37067	5465	8222	11060	21046
UPS	TRIM9	27566	8048	4782	11967	27883
UPS	UBOX5	29485	11805	11799	22201	28734
UPS	USP22	14910	3850	3627	5241	12302
UPS	USP3	7409	2167	2801	3633	5844
UPS	ZBTB20	132074	36211	19543	55685	101825
UPS	ZNF131	18202	13358	11085	20083	59343
UPS	ZNF238	19711	7626	7210	14829	23424
UPS	ZSWIM2	7359	3180	3745	4359	5949
PRS	KPNA2	91355	40353	26181	26293	76321
PRS	MAPK9	19506	4949	4850	9526	7769
PRS	NUP50	141818	27454	16904	68211	118133
PRS	NXF1	76271	15544	7582	25517	35254
PRS	PTGES3	2841684	818969	1776	856527	1035735
PRS	RUVBL2	26833	10352	10532	12731	49612
PRS	TRAF1	128448	31683	30715	61970	88126
PRS	TRAF2	15966	2130	2627	3589	4974
RRS	APOOL	15581	4297	8433	6961	10650
RRS	CNTN2	17003	4496	3347	6899	14308
RRS	DBH	7129	3111	3266	4571	6719
RRS	DPYSL2	23182	6005	6651	10545	17506
RRS	GSTT1	36757	15749	10259	16214	31118
RRS	GYPA	6800	2323	3633	3416	6458
RRS	LRRC28	34683	12594	5452	17487	26951
RRS	PLEKHA9	10942	5924	5173	5862	16233
RRS	UGTA31	5428	2236	2391	3956	4862
gluc	Gluc1	7806	2565	2614	3670	3881
	Positive Threshold	67717.1	25607	20947.5	45004.2	67464.1
							Total
	PRS (8)	5	4	2	3	4	5/8
	RRS (9)	0	0	0	0	0	0/9
	Exploratory (73)	7	5	8	7	8	10/73

## Sheet: EXP4 
supplementary table 3 : raw Gaussia activities obtained in the 12 HT-GPCA experiments performed for the first PB2/UPS PPI Screening
		H1N1WSN	H1N1pdm09	H3N2	H7N9	H1N11918
UPS	ANAPC11	52220	59672	27442	48221	49643
UPS	ASB13	57977	48196	46047	55306	52996
UPS	ASB6	78730	72173	63491	87033	106706
UPS	ATXN3	215791	29075	37943	146065	164714
UPS	BABAM1	197130	107253	53089	92219	103111
UPS	BTBD1	29914	33323	14035	26498	31298
UPS	CDC26	65429	37024	39179	45296	54549
UPS	CDH1	112674	83823	44327	83400	87549
UPS	COPS5	25449	11433	14028	13147	18351
UPS	CUL3	50301	27870	23331	29112	27554
UPS	CUL4A	23381	24443	27858	32280	41203
UPS	DCAF12L1	216723	142631	159876	217356	200546
UPS	EED	116611	68931	40135	69099	85965
UPS	FBXL13	25219	11321	17171	17282	16897
UPS	FBXO28	105688	75830	38993	54182	76607
UPS	FBXO32	43725	28845	20313	22934	34590
UPS	FBXO38	49705	23530	13339	20325	17233
UPS	FBXW10	109687	55418	57188	56828	61218
UPS	G2E3	15097	6725	6595	6452	8203
UPS	ITCH	42259	8259	11693	18375	21257
UPS	JOSD2	78532	44339	39874	64311	87313
UPS	KCTD14	136608	114146	78147	91858	133999
UPS	KCTD21	107762	51580	45153	68366	70452
UPS	KCTD7	176203	73054	42110	53015	93746
UPS	KLHL10	51077	21307	19940	33211	28957
UPS	LNX1	147593	42955	46929	59026	57765
UPS	OTUD6A	157846	103800	94467	133645	221188
UPS	OTUD6B	35310	31733	32348	39843	57424
UPS	POMP	85009	53158	32733	78923	65727
UPS	RAG1	110762	47345	40048	56704	77370
UPS	RBX1	132329	136303	39402	75545	82841
UPS	RNF125	41321	14103	11880	21095	15376
UPS	RNF152	20015	9011	8607	7452	11265
UPS	SPOP	23008	27206	18382	26486	27479
UPS	SPSB1	85214	46954	38148	52394	56697
UPS	STAMBPL1	17394	10998	9129	10271	16618
UPS	TAX1BP1	128181	73557	80469	98081	129690
UPS	TRAF1	238315	99068	72017	135850	148022
UPS	TRAF6	678411	491329	311133	512400	707530
UPS	TRIM2	107222	50301	34801	54915	47705
UPS	TRIM26	108880	48457	37092	57399	88648
UPS	TRIM28	17481	15693	8197	17848	15239
UPS	TRIM36	101329	81009	31336	62280	108930
UPS	TRIM6	3527	1528	2291	1950	2807
UPS	TRIM61	45290	29168	18953	24834	24542
UPS	UBA-ID1	231198	101322	54729	89964	100323
UPS	UBA-ID2	112519	47500	31789	49053	44948
UPS	UBE2T	6763	3881	3931	5906	5204
UPS	USP1	55219	37527	26920	37415	68608
UPS	USP11	90082	59175	52648	63640	80544
UPS	USP18	32696	12904	20021	16866	25324
UPS	USP20	81544	43706	34285	70806	79867
UPS	USP25	233266	118543	89387	152406	212289
UPS	USP28	177755	146929	129628	201900	218462
UPS	USP32	64106	26796	15140	30926	44420
UPS	USP46	30727	12836	13134	13917	18456
UPS	USP49	45265	13066	15308	25691	32522
UPS	USP5	123890	77079	54617	101850	110935
UPS	USP7	71757	47761	25262	50251	44482
UPS	USPL1	44221	25660	16444	21350	26976
UPS	WDTC1	168626	111650	58188	110110	106085
UPS	WWP2	202850	89821	87946	66087	92697
UPS	XIAP	94057	30013	42247	64137	68372
UPS	ZBTB5	68416	36372	27150	47842	59038
UPS	ZFAND5	10650	6111	4763	4782	7862
UPS	ZNF598	125479	44271	48078	68267	114078
UPS	ZNF645	12271	5310	4726	6278	6986
PRS	KPNA2	85592	68341	33845	69124	73868
PRS	NUP50	452045	178034	91486	154971	249418
PRS	NXF1	100211	72496	38620	81158	65491
PRS	PTGES3	1688114	1757343	977653	1601559	2463197
PRS	RUVBL2	144606	67695	37303	88517	97149
RRS	APOOL	51984	13140	15873	18798	19040
RRS	CNTN2	14103	5881	6788	8210	10756
RRS	DBH	10687	6968	5831	9247	8700
RRS	DPYSL2	58865	12855	10097	23778	24647
RRS	GSTT1	92970	31174	26821	34149	64460
RRS	GYPA	9054	6825	5688	6359	8172
RRS	LRRC28	73253	51692	34882	43128	54070
RRS	NXPH1	14662	8253	8054	7222	11271
RRS	PLEKHA9	24952	15960	19773	17730	23430
RRS	UGT3A1	12743	4123	3894	5819	8073
gluc	gLuc1	10278	5968	4788	6067	4633
	Positive Threshold	247744	147340	92656.5	142614	191278
							Total
	PRS (5)	2	2	1	2	2	2/5
	RRS (10)	0	0	0	0	0	0/10
	Exploratory (67)	1	1	4	5	5	6/67

## Sheet: EXP5 
supplementary table 3 : raw Gaussia activities obtained in the 12 HT-GPCA experiments performed for the first PB2/UPS PPI Screening
		H1N1WSN	H1N1pdm09	H3N2	H7N9	H1N11918
UPS	ABTB2	37067	47184	37036	51239	36291
UPS	ARIH1	5527	2242	3062	3776	5266
UPS	ASB16	8061	4484	5626	7936	13494
UPS	BCL6	8185	7558	7949	12141	11358
UPS	BCL6B	22381	10774	24362	27988	37123
UPS	BTBD18	4788	3850	3378	10985	11687
UPS	BTBD6	7011	16835	26014	24387	23828
UPS	BTBD8	2757	2124	3925	3447	4943
UPS	CDC20	18437	8328	6167	20474	24536
UPS	CNOT4	1478	1869	1602	3571	2267
UPS	DCAF11	37260	8756	12656	20089	21313
UPS	DCAF12	12873	5949	9408	15804	12613
UPS	DCAF4L1	41719	29839	32385	48463	113183
UPS	DZIP3	9147	6682	8936	10576	14184
UPS	ECT2L	9470	4068	5105	8607	8352
UPS	FANCB	3813	4614	3484	5434	5657
UPS	FANCC	24492	12625	13904	17164	22859
UPS	FANCE	10886	8812	10973	9594	11116
UPS	FBXL15	8197	3180	3627	6036	6191
UPS	FBXL16	15854	8253	11451	13904	4291
UPS	FBXL17	3360	3950	5577	4577	6638
UPS	FBXL19	29448	18437	7092	30435	37968
UPS	FBXL3	15053	18487	20474	26206	18965
UPS	FBXL4	3620	2944	2124	3670	4130
UPS	FBXL7	7738	10687	14271	12184	16786
UPS	FBXO10	6434	5533	4502	7427	12308
UPS	FBXO16	9365	2627	12668	6303	5794
UPS	FBXO21	6241	7887	8762	43607	17227
UPS	FBXO7	26790	12271	21039	30379	24660
UPS	FBXW12	1844	1652	2335	2844	3701
UPS	GLMN	30938	14569	8042	23933	95423
UPS	KCTD3	7974	8986	8154	21182	10129
UPS	KLHL11	2968	3956	3602	5844	5558
UPS	KLHL18	19090	4328	5583	10607	11706
UPS	KLHL29	15749	12848	16960	23368	20996
UPS	KLHL31	5707	1962	2478	3751	3937
UPS	KLHL9	4583	6570	4310	2130	7334
UPS	LONRF1	9520	5030	6999	8998	9731
UPS	MSL2	4291	3695	6222	6657	8862
UPS	NACC1	19350	10284	12327	21263	27995
UPS	PATZ1	33286	16606	15320	29448	44234
UPS	PCGF6	10514	10774	13718	12650	14438
UPS	RAB40C	11085	4440	5825	10066	13848
UPS	RCBTB1	2503	3453	6024	4260	4111
UPS	RFWD2	12445	7533	7694	14407	15482
UPS	RHOBTB2	7868	3732	3919	6477	10389
UPS	RNF13	1105	1851	1490	1639	1826
UPS	RNF139	4775	2813	4459	7601	9091
UPS	RNF146	3925	3732	4670	4571	5390
UPS	RNF212	1776	1813	2242	2509	3043
UPS	RNF43	2205	1199	1540	3180	2099
UPS	RNF44	1559	1807	2124	1975	2987
UPS	SHKBP1	12221	9408	12762	11942	14246
UPS	SKP2	16637	8880	11259	16574	16873
UPS	SMURF2	3391	3453	6378	5558	7185
UPS	SOCS3	15277	13116	11290	18947	15997
UPS	SPSB3	20307	5713	6489	8675	18947
UPS	TRAF2	99602	23350	32031	80066	124268
UPS	TRIM27	8259	6645	4695	8452	9868
UPS	TRIM28	10054	4713	5521	13600	19648
UPS	TRIM3	21425	12613	44737	24269	28597
UPS	TRIM5	7067	3198	4713	4310	5477
UPS	TRIM50	9029	3086	4614	6191	12631
UPS	USP4	3633	3478	5223	4943	6657
UPS	USP42	1546	1689	2434	2323	1565
UPS	ZBTB12	8533	6011	5546	11712	16301
UPS	ZBTB25	2167	3242	3080	4595	4987
UPS	ZBTB39	8278	3322	2981	7440	10327
UPS	ZBTB42	5750	3006	11066	5962	12178
UPS	ZNRF1	17481	4720	12277	13991	12035
UPS	ZNRF4	3906	2279	3776	3707	5701
PRS	KPNA2	1509	2441	1453	1422	1633
PRS	NUP50	27548	17450	22549	32565	27734
PRS	NXF1	20549	6763	13296	21692	22567
PRS	PTGES3	521125	510940	563123	711238	590975
PRS	RUVBL2	17543	10656	9706	16065	27076
RRS	APOOL	4980	2689	3012	4471	4931
RRS	CNTN2	814	1049	1161	1273	1391
RRS	DBH	2037	2422	3943	4540	5608
RRS	DPYSL2	1658	1441	2714	3769	2577
RRS	GSTT1	1000	1006	1062	1534	1285
RRS	GYPA	2273	1987	3148	2441	2552
RRS	LRRC28	17891	7868	8501	14227	14991
RRS	LRRC28	10923	11253	11476	10731	16177
RRS	NXPH1	2826	2559	2236	3242	2788
RRS	PLEKHA9	10364	5434	4142	11215	11880
RRS	UGT3A1	1416	1254	2118	2074	2416
gluc	gLuc1	2763	2341	2621	11333	2919
gluc	gLuc1	3055	2906	3428	3055	3416
	Positive Threshold	33485	17668	22740	36017.5	34582
							Total
	PRS (5)	1	1	1	1	1	1/5
	RRS (11)	0	0	0	0	0	0/11
	Exploratory (71)	4	5	6	4	7	12/71

## Sheet: EXP6
supplementary table 3: raw Gaussia activities obtained in the 12 HT-GPCA experiments performed for the first PB2/UPS PPI Screening
		H1N1WSN	H1N1pdm09	H3N2	H7N9	H1N11918
UPS	ANAPC5	20369	5680	13124	12160	13270
UPS	ASB11	24971	5004	8761	9291	9782
UPS	ASB5	16094	3669	7183	5432	6250
UPS	ASB9	28420	9106	13018	15033	15988
UPS	BIRC3	25824	4239	9817	9596	10582
UPS	BRCC3	87963	8721	25064	36214	36497
UPS	C19orf40	40985	7784	11497	11051	14132
UPS	CDC16	160962	19644	57460	74478	61427
UPS	CDC20	66880	18433	26412	33964	27429
UPS	CYHR1	6763	2250	3691	3563	5671
UPS	FANCA	15003	2838	5194	5724	5401
UPS	FANCF	82982	22593	28972	37739	41878
UPS	FANCL	59172	17911	28729	35467	36183
UPS	FBXL18	60481	12677	22801	24604	29777
UPS	FBXO22	45114	14043	21611	25997	23265
UPS	FBXO38	25290	7709	9937	14631	23305
UPS	FBXO39	22062	7483	14242	10613	10653
UPS	FBXO48	38075	5609	9296	14105	18667
UPS	JOSD1	31802	7165	10967	12461	12447
UPS	KBTBD2	11166	3054	4867	5242	4610
UPS	KCTD17	52088	11886	30630	30917	31360
UPS	KCTD5	66857	12810	20648	24565	26519
UPS	KCTD8	95978	11625	31276	38531	29092
UPS	KEAP1	56120	14401	18168	24414	26395
UPS	KLHL13	80373	15016	27222	28879	25391
UPS	KLHL23	85588	26541	32469	39477	39619
UPS	KLHL25	70771	29529	32575	44703	41564
UPS	KLHL32	44327	11979	20272	19428	17717
UPS	LONRF3	28583	3854	8885	8770	9450
UPS	MARCH3	19909	4442	6140	7559	7753
UPS	MED8	42753	3691	16466	19693	18787
UPS	MKRN2	19056	5039	6228	8863	8708
UPS	MKRN3	34636	8712	10891	14472	11908
UPS	MPND	207050	33495	62033	77662	65637
UPS	MYNN	8677	4398	4628	6321	4725
UPS	NEURL1	149911	28367	51654	67547	67322
UPS	RNF10	323681	75680	42859	192176	162258
UPS	RNF103	5088	1308	2307	2811	2108
UPS	RNF135	106546	29370	27730	46388	34684
UPS	RNF168	50995	8637	14879	16811	14896
UPS	RNF182	5689	1353	2732	2316	3819
UPS	RNF2	29405	3143	11983	13212	10312
UPS	RNF208	27765	8098	8138	14171	9870
UPS	RNF213	35012	6621	11873	14746	15387
UPS	RNF32	12876	2922	4080	7019	5813
UPS	RNF34	76255	20975	25873	37691	25351
UPS	RNFT2	7806	2997	3638	4924	4146
UPS	SIAH1	12580	4473	6118	5344	5733
UPS	SYVN1	26523	2674	4005	6330	9048
UPS	TCEB2	44049	10308	19419	17385	24759
UPS	TRAF3	131516	13252	36143	45110	39526
UPS	TRAF4	38624	6493	17955	13911	13407
UPS	TRAF5	96513	31581	64589	65938	60056
UPS	TRIM21	123954	16488	46344	38911	67981
UPS	TRIM22	26899	11090	18742	15811	17332
UPS	TRIM42	48373	5043	13769	15383	14238
UPS	TRIM47	57257	16063	21885	30179	29702
UPS	TRIM72	65831	14057	18327	23671	18322
UPS	USP15	78330	16934	35303	52517	38694
UPS	USP2	6175	2878	3854	4142	5490
UPS	ZBTB1	28455	6308	8858	14888	15197
UPS	ZBTB16	121309	17403	34826	43005	34123
UPS	ZBTB32	81222	9282	17151	15608	19043
UPS	ZBTB45	10790	4283	8310	7271	9477
UPS	ZBTB8A	16872	2338	10365	14879	13371
PRS	NUP50	329057	70572	81306	131136	138300
PRS	NXF1	127998	20886	50478	46627	54741
PRS	PTGES3	2340000	757023	913486	1550000	1070000
PRS	RUVBL2	33676	5605	18380	18897	15825
PRS	TRAF2	103847	35493	54228	76357	83903
RRS	APOOL	50469	9751	15701	15975	19622
RRS	CNTN2	11099	5180	5972	7934	6436
RRS	DBH	5419	3063	3249	3585	4734
RRS	DPYSL2	39411	6339	13221	13999	11006
RRS	GSTT1	84265	29308	36249	35931	36311
RRS	GYPA	12775	3191	6131	3594	4274
RRS	LRRC28	22363	6480	9733	13287	11974
RRS	NFE2L1	3253	1096	1056	1516	1039
RRS	NXPH1	16430	3678	4372	5375	5618
RRS	PLEKHA9	18013	5132	7010	8054	7302
RRS	UGT3A1	7240	2042	3664	2842	3651
gluc	gLuc1	17204	4221	4906	5079	6586
	Positive Threshold	157544	33560.5	56183.5	76598.5	63727
							Total
	PRS (5)	2	3	3	2	3	3/5
	RRS (11)	0	0	0	0	0	0/11
	Exploratory (65)	3	3	3	2	4	6/65

## Sheet: EXP7 
supplementary table 3 : raw Gaussia activities obtained in the 12 HT-GPCA experiments performed for the first PB2/UPS PPI Screening
		H1N1WSN	H1N1pdm09	H3N2	H7N9	H1N11918
UPS	ANAPC1	201322	70608	50537	86276	79494
UPS	ANAPC13	64056	27684	22275	24672	26864
UPS	ANAPC16	147879	60256	31870	78904	82568
UPS	ANAPC5	134614	26492	21375	46308	34223
UPS	ARMC5	88058	44637	1472	45755	45383
UPS	BCL6	95404	37900	34559	80773	78557
UPS	BRCA1	4949	3788	3266	5049	6017
UPS	BTBD16	70974	23207	22269	28727	29504
UPS	C19orf40	545052	48544	56176	146128	69186
UPS	CDC27	10011	5738	4254	4769	4993
UPS	DCAF10	77513	32168	29212	35354	34006
UPS	DCAF16	15401	6235	7719	11756	15227
UPS	DCAF8	78761	44103	41557	67540	61554
UPS	DTL	76625	33472	26374	39688	31156
UPS	DTX1	46556	16370	18431	34993	38490
UPS	FBXL6	165813	62230	43277	74129	53282
UPS	FBXO11	31143	12209	6868	14606	10060
UPS	FBXO27	124380	48587	37279	65348	51922
UPS	FBXO34	20189	12712	9129	14569	15488
UPS	FBXO34	19170	10135	5428	15823	11886
UPS	FBXO42	50773	28653	19412	26964	20226
UPS	FBXW7	42774	18195	9352	14556	9837
UPS	KCTD19	88170	56275	29709	44985	46780
UPS	KCTD3	23176	9203	10321	14879	27517
UPS	KCTD5	48245	19276	15252	23822	17680
UPS	KLHL1	183009	40800	40911	63125	76060
UPS	KLHL20	54704	27256	20046	29243	22971
UPS	KLHL28	27237	17394	13861	25039	15469
UPS	KLHL35	89163	55406	50934	74719	61554
UPS	KLHL4	52984	24592	19027	28212	29765
UPS	LONRF2	100913	47041	40235	79333	35167
UPS	LRSAM1	63665	24635	12495	24579	23300
UPS	MDM4	178873	57275	51332	99863	80575
UPS	PCGF5	112389	22027	16574	59784	29485
UPS	PDZRN4	183884	119195	84934	105831	118040
UPS	PML	261863	66143	67254	79823	127491
UPS	PSMD14	93026	29982	34546	54319	35857
UPS	RBBP6	54996	24784	15593	22946	24803
UPS	RNF11	59256	18146	10781	26498	26293
UPS	RNF141	72148	29392	29504	44669	31733
UPS	RNF167	47389	12600	10495	17456	12010
UPS	RNF185	13022	5322	5074	5533	5074
UPS	RNF19A	14482	9421	5664	7030	7284
UPS	RNF24	25939	10625	6558	9880	8501
UPS	RNF5	24554	9042	5800	7676	7036
UPS	RNF5	51245	8489	4676	19201	11743
UPS	SH3RF2	135949	45867	51319	70850	75414
UPS	SKP1	49158	22002	14637	23660	22716
UPS	SPSB3	81096	36384	33938	57486	47090
UPS	TNFAIP3	30895	15395	12004	23120	22313
UPS	TRIM11	39452	22735	19257	23312	20872
UPS	TRIM24	32776	15836	14109	20729	21344
UPS	TRIM35	101714	44451	22281	59380	40713
UPS	TRIM37	35024	12513	9675	16394	15711
UPS	TRIM41	95473	40377	48699	72427	47035
UPS	TRIM48	128547	32367	17525	56275	32851
UPS	TRIM56	13910	7011	5049	11240	4477
UPS	USP10	113314	62622	1422	60957	52207
UPS	USP15	56076	31876	20276	32702	27864
UPS	USP19	125312	57890	81041	91461	50121
UPS	USP26	174197	140327	64081	105992	143016
UPS	USP29	183729	23294	36043	35087	39514
UPS	USP4	89995	34192	27268	32497	56995
UPS	USP47	44526	23877	16289	14972	17848
UPS	USP54	28342	10899	11035	11656	11787
UPS	USP8	212984	23679	37266	58740	48308
UPS	VHL	294379	187343	98255	191597	156324
UPS	WDR82	24424	9390	9967	12507	10892
UPS	ZBTB10	624956	176221	189194	255032	246556
UPS	ZBTB48	271805	50953	64050	123958	97509
UPS	ZNF219	81065	53127	47817	55052	42178
PRS	KPNA2	351660	204477	105986	176774	158933
PRS	NUP50	293752	103682	81885	100527	72719
PRS	NXF1	30783	3372	5378	11147	7998
PRS	PTGES3	2752005	1918201	1245589	1307292	1132903
PRS	RUVBL2	84947	46358	27833	46830	33224
RRS	APOOL	42712	12141	18313	16624	20319
RRS	CNTN2	56641	22474	15053	25883	23536
RRS	DBH	12010	6663	5434	7719	6955
RRS	DPYSL2	94777	17015	11905	21760	19568
RRS	GSTT1	113643	50984	32919	43892	42725
RRS	GYPA	12662	4906	5136	6011	7123
RRS	LRRC28	45383	23797	25989	26517	14997
RRS	NFE2L1	65497	35124	19704	27324	22629
RRS	NXPH1	16854	6595	5098	7638	5651
RRS	NXPH1	22139	11929	7409	8005	8371
RRS	PLEKHA9	55536	25411	16829	34416	29920
RRS	UGT3A1	10762	5098	4651	6266	5353
gluc	gLuc1	14538	5105	5664	7527	6986
	Positive Threshold	256258	92711.8	81280.5	138617	105118
							Total
	PRS (5)	3	3	3	2	2	3/5
	RRS (12)	0	0	0	0	0	0/12
	Exploratory (71)	5	4	3	3	5	7/71

## Sheet: EXP8 
supplementary table 3 : raw Gaussia activities obtained in the 12 HT-GPCA experiments performed for the first PB2/UPS PPI Screening
		H1N1WSN	H1N1pdm09	H3N2	H7N9	H1N11918
UPS	ANUBL1	39961	16003	18059	24151	25858
UPS	APOOL	47531	10209	13252	14171	19947
UPS	BAP1	62063	40899	41489	42706	62572
UPS	IQUB	29417	14711	12401	21679	25691
UPS	MKRN2	15804	7458	9452	3502	12072
UPS	MKRN3	19816	4608	11346	7731	14389
UPS	OTUB1	97472	37272	35894	45693	60839
UPS	OTUB1	106719	33050	28138	57796	75669
UPS	OTUB1	262708	118779	108638	156032	130603
UPS	OTUB2	21735	5210	5322	6645	6148
UPS	PAN2	100981	38260	39912	55350	62404
UPS	RNF111	3745	1608	1938	2670	2360
UPS	UBA3	38583	19232	16227	28448	29752
UPS	UBE2A	8185	4117	3565	3869	5763
UPS	UBE2B	25722	6285	5241	9495	11023
UPS	UBE2D3	7936	2645	2795	3527	5744
UPS	UBE2D4	10855	3819	5061	3968	5440
UPS	UBE2E	30895	7551	8266	5837	13799
UPS	UBE2E3	31218	15736	11638	20456	17891
UPS	UBE2G1	14078	7949	8297	7179	9930
UPS	UBE2G2	56269	17307	11724	18034	18394
UPS	UBE2H	38986	11457	22505	16432	19568
UPS	UBE2i	16711	7986	10265	8135	9762
UPS	UBE2J1	17245	4583	7073	7173	9185
UPS	UBE2L6	53226	13848	10129	21418	29485
UPS	UBE2O	19624	16339	13718	19282	18767
UPS	UBE2O	56424	20940	12998	23157	41967
UPS	UBE2Q1	76408	24542	22753	34720	28218
UPS	UBE2Q2	12811	2931	4397	5285	7284
UPS	UBE2S	49649	15929	18369	19723	31516
UPS	UBE2S	60001	16283	13861	24654	37335
UPS	UBE2T	20630	7514	7992	11103	10197
UPS	UBE2V1	10781	4962	5353	5185	6104
UPS	UBE2V1	10135	4322	4099	6713	6465
UPS	UBE2V2	36124	11886	14420	22207	31398
UPS	UBE2W	16947	5024	7017	6452	7887
UPS	UBE2Z	25635	10694	10979	11954	17754
UPS	UBE3A	22555	17040	13501	17593	20822
UPS	UBE3B	42147	17798	15668	19636	18736
UPS	UBL4A	32224	11296	6173	10781	15736
UPS	UBOX5	19897	18096	12451	15246	14836
UPS	UBR2	71620	29125	19549	35937	44737
UPS	UCHL3	1422	1254	1000	1515	1428
UPS	UCHL5	26194	10284	11010	13705	13954
UPS	UCHL5	32870	11358	10501	20543	18183
UPS	UEVLD	56902	30926	24089	37552	30504
UPS	UEVLD	62168	36117	19282	42346	46047
UPS	UFD1L	85555	48972	31274	58722	57225
UPS	USP1	46407	29460	12668	29404	35310
UPS	USP10	36906	19779	24927	25225	43122
UPS	USP12	25318	12712	9837	13556	16736
UPS	USP14	15339	9358	8123	11588	14258
UPS	USP15	22635	8110	9185	10420	10234
UPS	USP16	24865	8011	10271	9576	12116
UPS	USP20	69577	28106	24349	34590	46898
UPS	USP25	45650	24306	16351	30764	25492
UPS	USP28	150357	87176	64963	113326	103154
UPS	USP30	16264	11836	11563	12544	13799
UPS	USP32	33826	15457	16810	18736	28485
UPS	USP36	28554	12128	12737	20021	21598
UPS	USP37	27119	11501	10582	10178	12519
UPS	USP38	27274	12060	11706	14134	14326
UPS	USP39	76656	22996	33689	28169	43042
UPS	USP44	20251	14370	12265	13861	19394
UPS	USP48	45656	16034	9601	14364	18313
UPS	USP49	60237	20903	29684	36745	34776
UPS	USP53	35745	20437	13246	29479	28181
UPS	WWP1	15034	8911	12389	5682	13643
UPS	WWP2	40284	17972	21170	22244	26225
PRS	KPNA2	281835	132341	91150	155890	149375
PRS	NUP50	307817	92368	49450	88145	118741
PRS	NXF1	104384	50847	42961	57244	75669
PRS	PTGES3	2964219	1684500	968636	1579253	1675210
PRS	RUVBL2	61808	31317	20425	25163	37738
RRS	CNTN2	36223	15519	13029	15525	18226
RRS	DBH	12463	6874	6601	6378	9234
RRS	DPYSL2	42035	8868	8731	21511	18816
RRS	GSTT1	67596	36707	33081	34944	43035
RRS	GYPA	10805	4502	5577	5813	5862
RRS	LRRC28	45085	21580	18835	19090	33298
RRS	NFE2L1	52239	18605	13320	19170	18661
RRS	NXPH1	14351	5490	4757	5030	8477
RRS	NXPH1	16432	8452	6899	10203	10029
RRS	PLEKHA9	31056	21151	10023	25964	35937
RRS	UGT3A1	8980	4508	4012	4614	6676
gluc	gLuc1	9147	6999	4477	3943	7458
	Positive Threshold	111248	40164.1	34894.8	58878.6	67392.4
							Total
	PRS (5)	3	4	4	3	4	4/5
	RRS (11)	0	0	0	0	0	1/11
	Exploratory (69)	2	4	5	2	3	7/69

## Sheet: EXP9 
supplementary table 3 : raw Gaussia activities obtained in the 12 HT-GPCA experiments performed for the first PB2/UPS PPI Screening
		H1N1WSN	H1N1pdm09	H3N2	H7N9	H1N11918
UPS	ATG7	33570	15268	9119	8244	11073
UPS	BRCA1	22036	10109	5737	8345	13164
UPS	CUL4B	92311	58026	30626	39274	49536
UPS	CUL5	12956	11148	3788	10807	13685
UPS	DDB2	32474	23570	18844	17792	24967
UPS	HERC3	14472	9561	3408	7223	3753
UPS	HERC4	15259	6091	3788	8606	6171
UPS	HERC6	37991	17456	8633	6851	8982
UPS	HERPUD1	6714	3638	1596	6635	3196
UPS	MARCH5	23344	7864	9990	11130	8858
UPS	MGRN1	71359	43616	41524	41303	62241
UPS	MKRN3	30365	17792	15144	12691	22699
UPS	PJA2	12775	6997	4433	6193	6325
UPS	PSMD14	41608	20475	13774	21267	24056
UPS	PSMD2	81558	53436	49205	59486	58743
UPS	RBX1	12019	8014	7320	5017	5671
UPS	RCHY1	12010	4292	1759	2449	2086
UPS	RCHY1	9128	3479	2732	4283	3846
UPS	RFFL	30626	9879	3868	6904	9698
UPS	RING1	33888	15692	9954	13199	17306
UPS	RLIM	16227	2166	2524	3063	3536
UPS	RNF103	1423	1269	1680	1118	866
UPS	RNF111	109700	50558	25267	48656	43036
UPS	RNF125	4425	1516	2192	2086	1432
UPS	RNF13	2223	1171	937	1224	1441
UPS	RNF133	5083	3735	2184	3589	3991
UPS	RNF138	3695	3885	3125	5866	5198
UPS	RNF139	15630	4787	3890	6949	8146
UPS	RNF144A	9605	3218	2316	4204	5446
UPS	RNF2	7360	5083	2586	4354	3289
UPS	RNF2	10113	5149	2948	4606	4743
UPS	RNF25	17854	7055	7917	8447	9552
UPS	RNF31	29874	7315	10684	13433	12518
UPS	RNF34	111443	46118	43364	41975	62126
UPS	RNF40	63660	22770	16072	9923	15078
UPS	RNF41	32845	20108	9238	11727	16293
UPS	RNF5	2718	1812	1582	2895	1476
UPS	RNF7	18822	8509	5490	5110	2440
UPS	RNF8	9808	3032	4451	3731	4053
UPS	TRAF3IP2	1460000	931742	893003	1280000	1660000
UPS	UBA5	46711	21382	5569	15789	17522
UPS	UBD	22898	6719	2763	4849	10184
UPS	UBE2A	3704	3054	1441	1644	3647
UPS	UBE2D1	3426	2060	1680	1879	1706
UPS	UBE2F	4270	2241	2197	4778	2665
UPS	UBE2M	2864	2537	1618	1680	1260
UPS	UBE2Q2	14808	6811	5481	6392	4367
UPS	UBE2R2	4915	6325	2608	3629	2519
UPS	UBE2V	3510	2838	2334	2166	3147
UPS	UBL7	19211	5720	5614	8036	7059
UPS	UFC1	17416	11276	6993	15392	5645
UPS	USP25	43514	21824	19644	16793	34353
UPS	USP33	12987	9406	9539	8049	9309
UPS	USP5	30064	16271	6564	7399	12005
UPS	ZNRF1	24299	15029	6290	11453	11440
PRS	DDX5	130370	85632	22916	67813	86866
PRS	KPNA2	121800	137282	65783	91736	94700
PRS	NPM1	17633	21244	13831	23972	21771
PRS	NUP50	49987	57668	29742	49222	53755
PRS	NUP62	78192	97230	43885	82549	88613
PRS	NXF1	45959	27964	18680	24635	29215
PRS	PTGES3	1920000	1290000	412319	1050000	962297
PRS	RAB11A	30741	24901	6294	12421	22911
PRS	RUVBL2	17814	17301	12310	15179	10861
PRS	TRAF1	43633	41617	34118	36241	62090
RRS	APOOL	34759	13455	9694	7815	17040
RRS	CNTN2	10396	9075	4429	5985	6431
RRS	DBH	5472	3691	2997	3589	3138
RRS	DPYSL2	13252	5008	2082	4230	4031
RRS	GSTT1	10472	10228	11112	10250	8535
RRS	GYPA	2886	2471	2184	2170	2559
RRS	LRRC28	22372	10578	6878	9393	5556
RRS	NFE2L1	27076	10295	6776	7625	12987
RRS	NXPH1	3090	2696	1653	2250	2577
RRS	PLEKHA9	19237	10365	7072	12085	11263
RRS	UGT3A1	2055	1768	1406	2108	1454
gluc	gLuc1 vide	6803	3231	2926	1936	2908
	Positive Threshold	70145	38183	20061.5	25421.5	28908.5
							Total
	PRS (10)	4	6	6	6	7	7/10
	RRS (11)	0	0	0	0	0	0/11
	Exploratory (55)	6	6	6	6	7	7/55

## Sheet: EXP10
supplementary table 3 : raw Gaussia activities obtained in the 12 HT-GPCA experiments performed for the first PB2/UPS PPI Screening
		H1N1WSN	H1N1pdm09	H3N2	H7N9	H1N11918
UPS	ANAPC10	30299	18922	15364	28566	34515
UPS	ANAPC7	16581	7992	8030	11159	13457
UPS	DDB1	50189	34490	39769	44911	63305
UPS	DTL	34105	15090	24107	29255	43675
UPS	FBXL8	49500	30628	18611	44147	56213
UPS	KCTD15	8321	6278	6856	10296	10613
UPS	LRRC29	13507	6086	7384	11793	11693
UPS	PJA1	13196	9191	7303	15165	12799
UPS	RNF170	3651	1559	2217	2689	2509
UPS	RNF181	27678	6005	10265	13507	18618
UPS	RNF186	3801	4297	4825	4813	5769
UPS	RNF20	30429	19164	16208	28082	22561
UPS	RNF25	51692	38030	37720	45588	62553
UPS	RNF40	52257	38005	25393	41495	54269
UPS	RNF7	27802	18742	12662	32764	22437
UPS	SH3RF1	8247	5210	5732	8104	11457
UPS	SIAH2	9818	7123	7831	11718	10725
UPS	SOCS2	20313	6620	10073	14482	16717
UPS	TBL1X	30758	24368	17413	32081	31702
UPS	TRIM49	21468	16991	11780	25852	31957
UPS	TRIM62	38409	16755	20437	32367	33335
UPS	UBB	225914	74545	100180	97422	110091
UPS	UBE3C	10184	7862	7185	7427	9619
UPS	UBTD2	8427	4813	6142	5893	8048
UPS	UCHL1	27082	12041	8489	17618	16574
UPS	UFM1	10855	6688	6545	7800	7440
UPS	USP21	28460	11712	12103	13674	12246
UPS	ZBTB22	12513	6061	7210	12824	9924
UPS	ZBTB24	56641	37080	36552	55226	73284
UPS	ZBTB49	14233	10352	8750	12103	16307
PRS	DDX5	91318	60026	54511	70310	93125
PRS	KPNA2	59094	21642	24051	36732	36012
PRS	NPM1	34466	15264	16991	25014	27889
PRS	NUP50	116158	53586	57747	71707	45985
PRS	NXF1	31062	18791	23393	25256	37577
PRS	PTGES3	1301722	644710	485473	986167	902561
PRS	RAB11A	29218	11712	11799	18034	18220
PRS	RUVBL2	24585	22567	18164	24803	27920
PRS	TRAF1	97323	26734	38452	45265	70521
RRS	APOOL	13886	6011	7173	7688	8887
RRS	CNTN2	11619	6123	4682	6645	9042
RRS	DBH	2956	3676	3521	3490	4024
RRS	DPYSL2	9657	4099	6092	6906	7502
RRS	GSTT1	20866	15804	21139	22604	19711
RRS	GYPA	4869	2888	3521	3608	4595
RRS	LRRC28	18040	10923	12463	15836	16202
RRS	NFE2L1	23281	10948	9532	14954	13979
RRS	NXPH1	6260	3714	3701	3974	4856
RRS	NXPH1	7458	3037	4782	4887	5241
RRS	PLEKHA9	18108	9638	12246	13985	12501
RRS	UGT3A1	4335	3192	4111	4136	3192
gluc	gLuc1 vide	4465	2422	2906	3384	4049
	Positive Threshold	61675.9	37715	33661.1	63085.4	67459
							Total
	PRS (9)	4	3	4	3	3	5/9
	RRS (12)	0	0	0	0	0	0/12
	Exploratory (30)	1	3	4	1	2	5/30

[truncated: 3 more sheets: EXP11 , EXP12 , liste of selected factors]
