# Supplementary material for: Comparative Profiling of Ubiquitin Proteasome System Interplay with Influenza A Virus PB2 Polymerase Protein Recapitulating Virus Evolution in Humans
Source: mSphere. 2017 Nov 22;2(6):e00330-17. doi: 10.1128/mSphere.00330-17 (PMC5700371; doi:10.1128/mSphere.00330-17)
Supplement: TABLE S4 [file sph006172411st4.xlsx]

## Sheet: NLR retesting
supplementary table 4 : NLR values obtained in the retesting experiments with the selected UPS factors
	the NLR threshold for positive interactions is given at the botton of each column. The high-confidence list of UPS factorsconsidered as validated is given in the right table
	NLR retesting 1.1					NLR retesting 1.2					NLR retesting 1.3					NLR retesting 2					NLR retestng 3.1					NLR retesting 3.2					NLR retesting 3.3					NLR retesting 3.4					NLR retesting 3.5							Number of positive scoring
UPS	H1N1WSN	H1N1pdm09	H3N2	H7N9	H1N11918	H1N1WSN	H1N1pdm09	H3N2	H7N9	H1N11918	H1N1WSN	H1N1pdm09	H3N2	H7N9	H1N11918	H1N1WSN	H1N1pdm09	H3N2	H7N9	H1N11918	H1N1WSN	H1N1pdm09	H3N2	H7N9	H1N11918	H1N1WSN	H1N1pdm09	H3N2	H7N9	H1N11918	H1N1WSN	H1N1pdm09	H3N2	H7N9	H1N11918	H1N1WSN	H1N1pdm09	H3N2	H7N9	H1N11918	H1N1WSN	H1N1pdm09	H3N2	H7N9	H1N11918		UPS	H1N1WSN	H1N1pdm09
KCTD13	1.91649	2.10279	1.23372	2.10237	1.61686											10.5286	13.8874	1.55084	12.4527	17.8604																					9.98664	5.93869	5.37017	7.97459	8.57935		KCTD13	2	2
TRIM52	1.97022	1.30613	1.19253	1.56754	2.6654											14.4094	18.7108	5.41014	18.8344	16.5535																					10.6278	5.49615	5.34696	7.84635	7.99098		TRIM52	2	2
FBXL12	2.69678	2.01017	1.25519	2.46265	2.91168											14.0732	9.59428	3.88864	7.36051	9.33011																					14.0414	8.27537	5.99753	8.30838	8.84922		FBXL12	2	2
DCAF7	2.13623	2.57791	2.02099	2.96708	3.02755											14.3689	9.65579	4.22795	6.86136	9.22411	7.78804	8.69128	5.25558	8.71207	4.23398																						DCAF7	1	2
RAB40B	2.36867	1.7544	1.10508	1.82677	2.50543											8.00761	5.03606	2.25029	3.28013	5.39912																					8.66252	4.29525	4.07554	4.712	5.28724		RAB40B	2	1
TRIM69	1.90392	1.71923	1.21298	2.42076	2.28068											6.1816	3.6895	2.00708	2.16781	4.69005																					3.43551	1.63119	2.05569	3.19749	3.39796		TRIM69	1	0
GNB2	3.51443	3.29899	1.68735	4.03126	4.41083											12.0445	5.74626	3.16244	4.70759	6.84026	6.93836	9.87158	2.67786	7.24445	3.34488																						GNB2	1	1
DCAF5	0.895932	0.949235	0.81669	0.847472	1.26893											7.76701	2.69519	2.01189	2.72042	5.01334																					7.7028	4.0854	3.48116	4.62919	5.46991		DCAF5	2	1
TNFAIP3	1.18779	1.24739	0.796363	1.10458	1.21018											6.22239	2.80892	1.49337	2.34723	3.2364																					69.3389	18.2694	29.0966	40.3026	40.9362		TNFAIP3	2	1
FBXL3	1.54225	2.30067	0.938786	1.99141	2.8051											5.8739	3.41851	1.7249	2.84673	5.54857																					21.1991	9.22332	14.0271	21.2246	19.2353		FBXL3	2	1
ASB10	2.88366	2.82633	2.35921	2.09402	2.92437											7.78127	5.63607	3.31828	4.55505	9.10682																					5.54353	3.31519	3.27699	4.12116	4.31702		ASB10	2	1
ASB4	3.34202	2.61888	2.2809	2.63497	4.07167											12.0182	6.53259	4.21153	5.88351	12.4543																					6.91801	3.85073	4.23679	5.18972	5.53357		ASB4	1	1
ZBTB14-ZFP161	10.5204	8.71301	4.83345	10.8387	9.53818											24.0012	15.4628	5.88032	12.0326	21.2971	12.8112	15.1995	13.1324	19.1492	6.66197																						ZBTB14	3	3
DCAF4L2	5.33223	4.41301	2.99103	5.20097	6.04869											12.4076	6.89387	4.39625	4.84714	10.5882	7.38888	9.67783	6.10598	9.25805	5.22141																						DCAF4L2	2	2
TRIM15	9.92053	7.68291	5.10825	10.3056	10.8089											15.5009	8.84323	4.43681	6.30868	13.3867	15.7636	12.8779	8.3373	12.0005	7.96333																						TRIM15	3	3
CDC20	4.13961	4.04585	3.10162	5.20498	6.10067											7.88795	2.60593	2.98766	3.24907	5.03782	6.53065	7.91107	4.97998	12.8323	5.65603																						CDC20	2	2
DCAF4	2.57674	2.25221	1.72477	2.15029	2.1767											10.8982	3.91016	3.90106	4.01856	9.8057																					10.2375	3.98972	3.26522	8.05173	9.38157		DCAF4	2	1
ZBTB43	2.57828	2.43352	1.69474	2.77054	3.39341											8.31876	4.51446	2.84167	3.58429	6.91799																					5.51003	3.73697	2.94834	4.98634	6.0188		ZBTB43	2	1
ASB6	3.44884	2.61797	2.25721	2.91404	3.43404											9.02526	4.31586	2.598	4.55828	6.54198																					6.90626	4.76637	3.89568	5.40751	5.86857		ASB6	2	1
FBXO44	6.57842	5.56556	4.11819	5.09368	6.45742											13.1975	9.62023	4.18017	6.17292	11.7247	15.3065	18.1439	8.81575	13.8214	9.74408																						FBXO44	3	3
TRIM4	7.97853	3.49568	2.69827	6.48155	9.53952											13.5562	4.45023	6.35181	4.08396	22.2229	5.0758	5.13915	3.6212	6.02487	3.55291																						TRIM4	2	0
FBXO2	9.05334	8.96695	4.79202	7.13088	5.53568											15.6096	8.36877	7.90136	9.60823	17.0826	7.81513	12.5431	2.74026	9.32646	4.46371																						FBXO2	2	2
DCAF4L1	7.86081	7.5185	5.56674	10.662	9.53795											16.6229	8.00952	6.3661	8.18184	14.2387	7.82397	10.0381	4.25773	9.46238	6.00861																						DCAF4L1	2	2
BCL6B	7.9154	9.13691	5.65844	11.2154	13.5008											11.9119	8.06231	6.78855	6.97489	13.2473	9.0448	11.6872	3.70058	9.14108	6.11131																						BCL6B	2	2
TRAF2	14.7906	12.0841	7.60028	13.7441	15.9902											16.5539	6.17363	5.93362	6.82214	13.8642	11.4275	7.61027	5.51309	11.0213	6.42046																						TRAF2	3	1
USP25	12.4383	15.2593	7.28119	18.476	17.6226											12.1992	9.35679	4.32019	8.59408	14.5455	6.88496	10.6435	5.39971	12.894	8.88089																						USP25	2	3
FBXL19	10.8835	7.9513	5.92682	9.77137	11.9498											11.7612	3.39408	3.33059	5.23415	7.71206	11.7722	13.762	5.18507	12.2232	8.79341																						FBXL19	3	2
BTRC	8.19792	10.9987	6.74022	11.8331	10.1455											11.3187	18.6813	7.082	17.7288	11.9163	4.88513	13.0936	1.44502	11.2356	7.70568																						BTRC	2	3
MGRN1	13.269	15.3343	8.19124	14.4901	20.9111											23.0316	16.8411	5.7612	13.0877	18.7511	9.26144	18.7975	7.10536	14.8076	10.8253																						MGRN1	2	3
KBTBD5	34.9195	44.0822	21.0103	44.4025	41.8629											33.5103	37.3967	19.6486	23.8448	41.1452	22.1993	26.6563	9.56791	24.4521	18.7283																						KBTBD5	3	3
TRIM32	13.8242	12.1884	6.18141	13.105	17.2153											16.049	8.86809	7.79917	7.39675	22.779	14.6927	13.3735	7.09492	13.2813	6.72343																						TRIM32	3	3
ZBTB20	16.0702	13.3702	6.91082	15.1264	17.669											19.8662	9.62775	6.78538	9.0082	25.4111	17.474	13.683	6.45181	14.1621	9.38274																						ZBTB20	3	3
KLHL34						4.52353	7.74684	5.11098	7.52311	7.09641						13.1877	10.0741	5.6342	6.28007	12.7824	8.81901	12.368	6.8047	12.359	8.47442																						KLHL34	1	3
LZTR1						6.25142	9.51518	5.59177	9.11702	6.70283						13.5717	7.87159	3.84334	5.12977	10.7008	6.93054	7.392	2.9842	12.3563	7.69549																						LZTR1	2	1
FBXW11						16.0982	9.34573	13.4125	15.8073	11.8219						21.9742	17.4466	9.60796	14.8695	12.468	4.64657	6.81796	3.76093	7.79623	4.29877																						FBXW11	2	2
ASB2						8.49557	8.87298	6.79743	11.197	13.6701						14.8157	5.94156	4.57163	6.0097	11.6469	8.16319	10.0682	6.3373	9.66837	7.10723																						ASB2	2	2
BTBD6						4.22212	7.91116	3.02349	5.79477	7.30908						17.1661	12.1619	5.3986	9.21298	18.4316	18.5029	18.0169	10.1623	14.9298	8.22804																						BTBD6	2	3
FBXO21						5.88174	7.66231	5.79574	6.55735	9.2782						14.0195	9.52118	3.96885	8.64118	13.891	16.045	16.6315	10.7065	13.1791	8.27904																						FBXO21	3	3
DCAF11						6.49852	8.89941	7.54727	7.36699	6.58793						13.4087	9.49635	6.27025	8.13514	16.2097	13.7335	13.8713	4.39921	11.9962	8.0339																						DCAF11	3	3
GLMN						4.05965	7.88589	5.73034	5.37483	10.3243						7.29203	8.32899	6.14968	7.6925	12.9661	7.91844	10.3822	4.9752	11.5107	5.491																						GLMN	1	2
ABTB2						7.86934	12.4298	9.52432	13.9482	13.0777						15.6338	9.77895	6.22621	11.1239	15.5663	4.75738	8.10489	4.29943	9.23452	5.78608																						ABTB2	2	3
PATZ1						12.1454	18.5137	13.7929	12.4495	19.7131						19.8685	12.329	6.09383	10.3592	16.5437	8.61413	10.5341	6.44306	9.97834	6.4132																						PATZ1	2	3
TRIM3						3.73295	4.3239	3.35104	5.01095	7.32483						21.0067	11.1527	5.75249	9.96502	21.9037	9.25913	12.966	7.46989	14.0461	7.51871																						TRIM3	1	2
ATXN3						4.53078	7.52029	6.40613	7.93224	9.08939						18.8856	11.0618	5.08082	10.4043	19.2443	10.1678	11.9204	6.4417	10.3771	7.86159																						ATXN3	1	3
TRIM21						11.3577	5.17916	5.00728	10.2634	9.93784						19.7372	6.71157	5.2422	7.42124	19.0812	10.5996	9.96503	9.42733	10.8681	7.80892																						TRIM21	2	1
TRAF5						8.72804	8.40558	8.81516	11.2703	9.93143						14.6511	7.62422	5.7419	10.672	14.8179	14.299	28.7314	11.3142	33.356	30.2134																						TRAF5	3	2
CDC16						5.91409	6.69189	3.62146	5.01291	6.15731						10.4071	7.25418	3.7381	5.87616	9.62993	4.59801	5.53815	3.18608	5.05644	3.08874																						CDC16	2	1
MPND						6.71865	8.31828	6.87914	8.25192	7.34621						17.844	10.4427	6.00809	8.87991	15.3758	7.77364	12.0705	5.23935	9.38323	6.08681																						MPND	2	3
NEURL						4.78803	4.85219	7.17119	3.98007	7.48825						15.3746	8.75949	9.02762	7.83303	17.7309	7.1618	8.40759	5.52729	7.63223	4.84556																						NEURL	1	2
RNF10						9.2444	8.76963	15.2907	14.7025	15.0447						24.3152	12.788	17.308	15.2743	31.4337	13.0359	16.2252	11.2932	20.0702	10.1811																						RNF10	3	3
RNF25						1.73656	1.8886	1.21857	1.99775	2.06103						14.295	10.9458	4.50951	7.41271	11.2371																					5.77333	3.2797	3.71203	4.14624	3.9597		RNF25	2	2
PDZRN4						6.99865	6.60012	1.00129	5.57779	6.44243						31.5429	14.4896	13.1442	22.7034	33.0525	23.749	23.4686	16.0142	28.1313	18.2281																						PDZRN4	3	3
C19orf40						1.78446	0.930332	0.898966	1.79023	2.02035						5.5325	3.78901	1.70746	2.46775	4.36342																					2.05325	0.986734	1.40308	1.60367	2.16693		C19orf40	0	0
USP26						3.98561	6.24398	2.82499	4.23692	5.53499						11.3134	10.8346	5.21211	8.34734	13.8197	3.4359	6.02869	3.62496	6.21874	2.47941																						USP26	1	2
ZBTB48						4.11953	3.81123	4.1142	6.31609	4.99085						10.9839	5.54882	4.67559	6.91912	14.0738	5.63779	6.43241	2.83386	6.15057	3.3212																						ZBTB48	1	0
VHL						21.3639	15.3384	19.0351	21.2038	21.1248						20.1417	13.674	8.8562	11.8715	19.511	11.6844	11.2269	4.27901	10.7052	6.41335																						VHL	3	3
ZBTB10						1.9785	3.52345	2.0999	2.62044	2.3029						11.7235	6.6608	5.45234	6.74595	16.3002	6.50229	5.9328	2.80794	6.06906	3.73713																						ZBTB10	1	0
PML						4.69769	4.36653	2.41842	5.07425	3.53175						17.2195	7.57958	7.2683	9.62418	22.4189	9.26669	12.6154	5.01121	10.1042	6.62314																						PML	1	1
DDB1						7.36307	9.80227	6.92359	10.9127	8.29491						19.0347	15.3529	7.29917	11.0777	20.0499	12.58	14.1547	7.75618	14.1759	8.73305																						DDB1	3	3
ZBTB24											9.64196	9.86394	8.4991	12.9983	13.8975	17.0512	7.37503	7.76859	9.8445	19.0796	6.92684	9.27321	5.14006	9.70499	5.05191																						ZBTB24	1	1
RNF40											11.8078	13.2624	10.5873	15.0301	19.021	24.9269	14.5388	9.08764	9.59509	30.0714	7.9654	11.7664	3.80854	7.7053	5.01549																						RNF40	2	3
OTUD6A											12.6818	7.48325	10.18	13.1449	17.7835	22.5315	14.7995	11.4684	12.4869	27.8404	10.7992	16.4641	8.57507	14.9794	6.38612																						OTUD6A	2	2
USP28											15.1166	13.6088	14.8256	22.8558	17.7846	30.5546	26.3747	16.5764	28.1235	40.1075	12.432	31.9125	15.1896	30.2434	17.1684																						USP28	3	3
TRAF6											25.315	28.6968	24.0809	33.5693	28.6918	23.9602	25.0802	11.2901	25.87	25.681	8.06444	23.259	13.8277	35.7339	18.1757																						TRAF6	2	3
DCAF12L1											11.2962	11.8374	8.69788	12.2858	21.1704	34.3026	20.4227	10.752	15.1076	33.0765	14.0446	26.0119	10.8831	23.6955	10.2225																						DCAF12L1	3	3
UBB											7.8869	12.3976	8.02752	12.8746	17.6069	34.1088	13.2661	4.98417	12.8945	33.24	13.9997	19.125	10.3898	21.0811	11.9113																						UBB	2	3
BAP1											5.60042	6.6535	6.93697	8.59136	11.2811	26.2332	15.0067	4.43403	10.8185	18.5873	14.3576	14.9765	8.99986	14.7861	7.37209																						BAP1	2	2
PAN2											11.2488	11.7847	11.6723	19.6397	22.4966	7.10854	12.6775	2.26647	13.169	10.1309	10.6875	12.7011	9.51304	13.5735	7.25978																						PAN2	2	3
UFD1L											5.76545	6.10663	4.67204	5.87135	7.48434	4.28953	5.38227	2.81058	8.76541	7.22983	5.22356	7.99133	4.02818	7.6389	4.5195																						UFD1L	0	1
OTUB1											17.1486	16.6066	16.1025	20.7638	15.0384	5.30644	11.0878	4.36054	9.93868	10.6666	8.27381	12.7201	6.39553	13.3535	5.93984																						OTUB1	1	3
RNF34											13.2772	15.8558	15.4467	26.6815	23.8727	11.5098	20.2245	6.11144	23.534	15.2566	28.6895	26.7449	10.244	22.7969	19.2195																						RNF34	3	3
RNF111											6.41296	6.77681	5.396	12.1183	11.8034	4.99587	7.55101	6.19531	30.0134	18.0739	7.26092	9.60512	5.45826	10.9216	3.08037																						RNF111	0	1
CUL4B											5.80575	8.63233	4.71847	9.4946	8.21604	9.55901	17.3791	3.53952	16.8458	16.0607	11.3599	15.241	6.53897	16.0645	3.77938																						CUL4B	2	2
TRAF3IP2											52.493	41.9357	19.0583	54.8529	53.8904	13.4657	13.3579	1.11065	14.7417	16.1854	11.4928	12.3856	6.01213	15.5318	1.85352																						TRAF3IP2	3	3
PSMD2											16.0871	14.967	12.7399	19.4929	20.0702	9.40848	16.5815	1.09597	13.7822	15.4211	11.7876	17.1203	7.91	16.1177	8.84417																						PSMD2	3	3
SLX4 or BTBD12																										6.972	5.44019	5.74525	22.5261	6.29604	5.51453	4.19949	2.51448	6.03152	5.0819	9.95719	9.99861	7.32114	9.99211	11.5863							BTBD12	3	3
MARCH10																										7.28814	7.16967	5.6807	20.3916	4.93812	4.43342	3.11977	1.89147	6.07764	4.65695	8.32439	9.61708	6.33264	10.8092	12.3623							MARCH10	3	3
PHC2																										8.18089	5.5466	5.51543	22.0536	11.1835	4.85256	2.9867	2.92514	6.41467	4.22355	12.1665	9.958	8.63143	8.67958	13.1137							PHC2	3	3
RIPK1																										3.78316	5.36047	5.57957	9.3573	8.02599	6.14364	3.67623	2.4175	5.78689	4.46865	8.12986	5.9407	4.47813	5.4221	8.48755							RIPK1	2	3
FBXL18																																									5.57422	3.35324	2.93901	3.86878	4.63855		FBXL18	2	1
FBXL18																																									4.04236	1.92194	2.82523	2.8489	3.73272
FBXL18																																									2.85834	1.56364	1.97344	1.93412	2.36319
																																															*	UPS/PB2 interactions were selected as validated when they scored positive in all NLR retesting experiments (3/3) for at least 1 PB2 protein
RRS																																															**	The interactions were indicated as not validated if they did not score 3 times positive for at least 1 PB2 protein
DBH	1.14832	1.43524	0.915321	1.16634	1.11339	0.925327	1.20235	0.907289	1.42654	1.3574	0.927809	0.819415	0.978209	0.940475	1.07261	0.59458	0.956853	0.757797	1.18886	0.937767	1.02339	1.33198	0.807824	1.40967	0.635654	0.811484	1.09707	0.841772	1.90186	1.05715	0.735851	0.646246	0.521015	0.777444	0.671382	1.01126	1.08099	0.946133	0.841801	0.970216	0.641043	0.607674	0.574078	0.696154	0.83691
CNTN2	1.44291	1.42347	0.811647	1.42814	1.32018	3.60936	3.26279	3.14514	2.88078	4.83878	6.05009	4.46486	4.85119	7.06142	6.99959	1.79963	2.3626	1.21747	2.57374	2.48081	3.75781	2.78614	0.974874	3.69238	1.21176	2.53877	1.59791	1.38329	5.67146	2.06949	1.43055	0.853897	0.719134	1.31206	1.39713	2.44441	2.02801	1.3174	1.6683	2.02298	2.17311	1.36127	1.33767	1.53656	2.11477
NFE2L1	2.9165	3.24032	1.58999	3.50182	3.91725	5.4533	7.08048	3.56852	4.80268	4.09759	5.44503	4.98163	3.4011	6.28301	5.91894	4.46129	5.72893	2.22156	5.2771	8.25284	4.57403	5.17152	3.14492	6.77542	2.67793	2.93043	2.5349	1.75917	13.5689	3.58043	1.42634	1.60479	1.07765	1.95106	1.66986	2.86733	2.99772	3.04851	2.68975	2.73617	4.15983	3.23773	2.52855	3.70232	4.76381
NXPH1	0.973067	1.05725	0.913335	0.894226	1.06338	1.4191	1.45057	1.43508	2.17011	1.71696	1.7627	1.83047	1.42941	1.85616	1.81456	1.81629	1.82942	0.826848	2.30484	1.36472	0.362864	0.904821	0.382528	0.657684	0.494285	0.598616	0.487122	0.619468	1.70014	0.764636	0.558945	0.561404	0.462741	0.626097	0.622884	0.465166	0.508932	0.588606	0.590583	0.563626	0.395606	0.326082	0.441194	0.43893	0.32779
UGT3A1	0.860466	0.842038	0.536913	0.796314	0.948334	2.01769	2.43078	1.73663	2.12531	1.93548	1.11069	1.20676	1.06134	0.888394	1.28641	0.927923	1.40348	0.759551	1.42406	1.30503	0.831234	1.68992	0.703185	1.1719	0.731924	0.70942	1.1364	0.942014	2.02745	1.46615	0.611033	0.88771	0.550572	0.66157	0.591567	0.840543	0.914504	1.11518	0.934878	0.993152	1.08964	0.872029	0.838202	1.00082	1.15266
SLC7A13	0.313518	0.447063	0.410915	0.433622	0.37362	0.1919	0.267145	0.132125	0.163537	0.24048	0.315449	0.388346	0.322556	0.375477	0.336657	0.51442	0.758849	0.533177	0.895288	0.816217	0.409527	0.854572	0.40183	0.717275	0.493213	0.421609	0.512099	0.513373	1.14124	0.699479	0.472131	0.7278	0.415698	0.482069	0.433179	0.517941	0.516011	0.606506	0.477763	0.513035	0.479974	0.469188	0.495928	0.540407	0.612384
ZNF131	4.22032	4.77174	2.79568	4.56563	4.75449	5.1638	3.89388	0.152428	1.04421	4.86851	13.9102	17.5652	10.3553	18.2033	22.6151	8.14004	13.2781	4.61467	19.6195	10.5132	1.81344	2.51393	1.65723	2.61763	1.92209
CACNG7	1.77346	1.42715	1.13742	1.52434	2.00391	1.83443	0.475005	0.137861	0.871524	1.4979	1.74848	1.14871	1.29882	1.48411	1.77722	2.66904	1.95872	1.60925	2.11171	2.18602	4.04471	4.6574	2.58171	4.27212	2.60722	1.87012	1.42225	1.22965	3.42144	2.44984	1.83283	1.06526	0.786221	1.4327	1.16843	1.91359	1.27595	1.73378	1.59588	1.97798	1.33265	0.949765	0.925937	1.12357	1.15961
LRRC28	1.74805	1.5911	1.00303	1.80502	1.5759	3.43578	3.03079	0.149363	3.25047	3.934	7.20006	6.82587	6.57285	8.6474	7.69556	3.54473	4.3746	2.05774	4.22398	4.28683	4.90561	6.12175	3.93534	5.88462	3.84331	3.37799	2.80053	2.24612	6.46542	4.6023	2.06292	1.5175	0.824642	2.00183	1.48063	3.37234	2.89071	3.17645	3.10605	3.40981	3.40367	2.62245	2.44427	3.43392	3.59853
GSTT1	4.17646	2.98221	1.87604	3.24342	4.03458	5.09329	4.36832	5.264	7.39509	3.06207	6.86344	5.91574	5.38042	6.65679	9.29551	3.47624	3.84529	2.61776	5.04041	5.33567	17.5515	8.35503	13.0166	9.49928	12.9377	6.31835	3.47561	2.6443	10.3851	7.09416	2.59065	2.07576	1.21364	3.20844	1.82417	4.3328	3.55245	4.27109	4.39949	4.67909	0.597538	0.479254	0.499864	0.54716	0.60389
RRS upper boundary 0,997 CI	3.69775	3.61377	2.10623	3.67208	4.0698	5.3356	5.37972	3.93385	5.34475	4.81993	9.92438	11.0584	7.66225	12.2443	14.413	5.729	8.41236	3.30128	11.5282	8.01196	10.8329	7.88287	7.03279	9.53498	10.8052	4.83912	3.13392	2.38176	11.2347	5.61608	2.36284	1.82544	1.11763	2.62751	1.82971	3.90016	3.36422	3.70854	3.67579	3.96798	3.50309	2.65791	2.27819	3.20044	3.8243
--> NLR threshold for positive interactions
[truncated: 5 more columns]

## Sheet: NLR H1N1 MZ 
supplementary table 4 : NLR values obtained in the retesting experiments with the selected UPS factors with MZ
	the NLR threshold for positive interactions is given at the botton of each column. The list of UPS factors considered as valiated for interactions with the PB2 proteins is given in the right table
UPS	NLR value
ABTB2	12.5
ASB10	8.1
ASB2	12.9
ASB4	11.9
ASB6	12
ATXN3	20.7
BAP1	16.5
BCL6B	12.9
BTBD6	21.2
BTRC	6.1
C19orf40	10.5
CDC16	12.4
CDC20	10
CUL4B	20
DCAF11	17.8
DCAF12L1	24.8
DCAF4	13.8
DCAF4L1	14.6
DCAF4L2	13.1
DCAF5	8.8
DCAF7	16.2
DDB1	22.8
FBXL12	15.2
FBXL19	11.2
FBXL3	9.8
FBXO2	21.3
FBXO21	18.7
FBXO44	25.3
FBXW11	19.5
GLMN	11.7
GNB2	15.5
KBTBD5	32.1
KCTD13	28.8
KLHL34	9.6
LZTR1	15.1
MGRN1	35.9
MPND	21.7
NEURL	15.5
OTUBE1	23.3
OTUD6A	24.7
PAN2	18.3
PATZ1	19.6
PDZRN4	19.2
PML	9.5
PSMD2	21.6
RAB40B	10.2
RNF10	15
RNF111	17.1
RNF25	12.5
RNF34	36.2
RNF40	39.1
TNFAIP3	7.5
TRAF2	17.6
TRAF3IP2	11.4
TRAF5	9.6
TRAF6	35.9
TRIM15	18.7
TRIM21	21.9
TRIM3	19.9
TRIM32	20.2
TRIM4	0.1
TRIM52	25.3
TRIM69	11.4
UBB	58.4
UFD1L	13.5
USP25	8.5
USP26	7
USP28	43.7
VHL	29.9
ZBTB10	12.2
ZBTB20	20.1
ZBTB24	20.4
ZBTB43	14.9
ZBTB48	10.4
RRS
NFE2L1	8.85314
NXPH1	3.19183
UGT3A1	1.40767
SLC7A13	0.708013
CACNG7	2.3086
LRRC28	9.07523
GSTT1	12.0091
