# Supplementary material for: Comparative Profiling of Ubiquitin Proteasome System Interplay with Influenza A Virus PB2 Polymerase Protein Recapitulating Virus Evolution in Humans
Source: mSphere. 2017 Nov 22;2(6):e00330-17. doi: 10.1128/mSphere.00330-17 (PMC5700371; doi:10.1128/mSphere.00330-17)
Supplement: TABLE S5 [file sph006172411st5.xlsx]

## Sheet: siRNA UPS depletion
supplementary table 5 : Relative viral titers produced upon si-RNA mediated depletion of the UPS factors
	viral titers are calculated relative to titer obtained with non target siRNA
	the functional family of the corresponding UPS factors and associated domains are given
	H1N1WSN	H1N1pdm09	H3N2		UPS Class & Family	Domain/motif		Summary of the satatistically significant effects per strains
ABTB2	0,17 *	1.41	1.03		E3-BTB	BTB
ASB10	0,09 *	0,38 **	1.1		E3_Cu2/5-CRL	Socs/VHL					H1N1WSN
ASB4	0,1 *	0.86	0,39 *		E3_Cu2/5-CRL	Socs/VHL		statistically significant UPS factors :			32
ATXN3	0,08 *	0,15 **	0.777		DUB	Josephin			effect ≥ 10		13
BTBD6	0,1 **	0,47 **	0.647		E3-BTB	BTB			10>effect≥4		8
BTRC	0,31 *	0,60 *	0.61		E3_Cul1-CRL	F-box			effect < 4		11
DCAF11	0,09 *	0,14 ***	0.56		E3_Cul4-CRL	WD repeats		max sat. significant decrease			50
DCAF12L1	0,04 *	0,34 *	0,22 **		E3_Cul4-CRL	WD repeats		min sat. significant decrease			2.32558
DDB1	0,08 *	0,25**	0,34 **		E3_Cul4-CRL	adapter
FBXL19	0,08 **	0,6 **	2,37 **		E3_Cul1-CRL	F-box					H1N1pdm09	H3N2
FBXO21	0,29 *	0.73	0.63		E3_Cul1-CRL	F-box		statistically significant UPS factors :			26	13
FBXO44	0,02 *	0,29 ***	0.657		E3_Cul1-CRL	F-box			effect ≥ 4	effect ≥ 4	7	5
KLHL40	0,28 *	0,57 *	0.743		E3_Cul3-CRL	BTB			4>effect≥2	4>effect≥2	15	8
KLHL34	0.39	0,49 *	0.657		E3_Cul3-CRL	BTB			effect < 2	effect < 2	4
MARCH10	0,13 *	0.89	0,24 **		E3_RING	RING type zinc finger		max sat. significant decrease			7.14	4.76
MGRN1	0,04 ***	1.54	0,25 **		E3_RING	RING type zinc finger		min sat. significant decrease			1.74	2.33
MPND	0.48	0.92	0.623		DUB	JAMM
OTUB1	0,26 *	0,40 **	0.843		DUB	OTU
OTUD6A	0,22 *	0,29 **	0,28 **		DUB	OTU		P-values calculated from non parametric two-tailed student's-t test are as follows:
PAN2	0,24 *	0,23 **	0,33 **		DUB	USP and WD repeats		* 0.05 > P > 0.033
PATZ1	0,16 **	1.057	2.06		E3_Cul3-CRL	BTB		** 0.033 > P > 0.002
PDZRN4	0.46	0.59	0.667		E3-BTB	BTB		*** 0.002 > P
PSMD2	0,09 *	0,29 **	0.503		proteasome
PHC2	0,05 *	0,23 **	0,43 *		other: component of the PRC1-like complex mediating Histone H2A K119 ubiquitination
RIPK1	0,25 *	0.92	0,38 **		other	kinase
RNF10	0,43	0,49 *	0.683		E3_RING	RING type zinc finger
RNF34	0,33 *	0,41**	0.717		E3_RING	RING type zinc finger
RNF40	0,43 *	2.44	0,36 *		E3_RING	RING type zinc finger
SLX4	0,15 *	0,58 *	1.1		E3-BTB	BTB
TRAF2	0,1 ***	0,26 **	0.737		E3_RING	RING type zinc finger
TRAF3IP2	0.48	0,24 **	0.647		E3_RING	RING type zinc finger
TRAF5	0,27 *	0,30 **	0.83		other	TRAF binding domain
TRAF6	0.45	0.6933	0.973		E3_RING	RING type zinc finger
TRIM15	0,25 *	0,33 **	0.517		E3_RING	RING type zinc finger
TRIM21	0,37 *	0,3 **	0.457		E3_RING	RING type zinc finger
TRIM32	0.79	0,25 **	0.44		E3_RING	RING type zinc finger
UBB	ND	ND	ND		UB	ubiquitin
USP25	0,38 *	0.7933	0,22 **		DUB	USP
USP28	0.5	0,49 *	0,21 **		DUB	USP
VHL	0,32 *	0.68	0.948		E3_Cul2-CRL	VHL
ZBTB14	0.46	0.7633	0.898		E3-BTB	BTB
ZBTB20	0.52	0.53	0.554		E3-BTB	BTB
