# Supplementary material for: Comparative Profiling of Ubiquitin Proteasome System Interplay with Influenza A Virus PB2 Polymerase Protein Recapitulating Virus Evolution in Humans
Source: mSphere. 2017 Nov 22;2(6):e00330-17. doi: 10.1128/mSphere.00330-17 (PMC5700371; doi:10.1128/mSphere.00330-17)
Supplement: TABLE S6 [file sph006172411st6.xlsx]

## Sheet: domains
supplementary table 6 : Protein domains found in the UPS factors validated for their interaction with PB2 and representativity of the UPS PB2 targets
				Protein-proteininteraction domains of Substrat Recognition Factor in CRL E3 ligases				E3 ligases domains	Other protein protein interaction domains found in UPS			Other protein-protein interactions domains													DUB domains				Other domains
validated PB2 UPS partner *	UPS category based on protein domains**	Review status***	UPS functional category **	BTB	WD repeats	F-Box	SOCS box VHL box	Zn finger -Ring type (RNF)	BACK domain	FBA (F box associated) domain	ULD	WD repeats ß propeller domain	Zn finger -other type	coiled coil domain	MATH domain	B30.2 SPRY domain	LRR (Leu rich repeats)	NHL repeat	UIM	UBA-like	SAM domain	PDZ	ANK repeats	KELCH repeats	JAMM domain or motif	USP domain	Josephin domain	OTU domain	Exonuclease domain	PC repeats	SAP dom	Death Domain	Protein Kinase Domain	SEPHIR domain
ABTB2	E3-BTB	U		1																			4
ASB10	E3-SOCS-VHL box	R	SRF of CUL2/5-based CRL				1																7
ASB4	E3-SOCS-VHL box	R	SRF of CUL2/5-based CRL				1																6
ATXN3	DUB-Josephin	R	DUB																3								1
BTBD6	E3-BTB	U		1										1
SLX4	E3-BTB	U		1										1
BTRC	E3-Fbox	R	SRF of CUL1 -based CRL		7	1
DCAF11	E3-DWD	R	SRF of CUL4 -based CRL		7
DCAF12L1	E3-DWD	U			6
DDB1	E3-CUL-adapter	R	Adaptor of CUL4-based CRL		3							1
FBXL19	E3-Fbox	R	SRF of CUL1 -based CRL			1							1 (CXXC)-type 1 PHD -type				6
FBXO21	E3-Fbox	U				1
FBXO44	E3-Fbox	R	SRF of CUL1 -based CRL			1				1				1
KBTBD5	E3-BTB	R	SRF of CUL3-based CRL	1					1															5
KLHL34	E3-BTB	U		1					1															6
MARCH10	E3-RING	R	E3-RING					1
MGRN1	E3-RING	R	E3-RING					1
MPND	DUB-JAMM	U																							1
OTUB1	DUB-OTU	R	DUB																									1
OTUD6A	DUB-OTU	R	DUB																									1
PAN2	DUB-USP	U			6																					1			1
PATZ1	E3-BTB	U		1									7 (C2H2 type)
PDZRN4	E3-RING	U						1						1								1
PHC2	other-H2A Ub°	R	other										1 (FCS type)								1
PSMD2	other-proteasome sub-unit	R	other																											7
RIPK1	kinase PPI E3	R	other																													1	1
RNF10	E3-RING	R	E3-RING					1																							1
RNF34	E3-RING	R	E3-RING					1					1 (FYVE-type)
RNF40	E3-RING	R	E3-RING					1						4
TRAF2	E3-RING	R	E3-RING					1					2 (TRAF type)	1	1
TRAF3IP2	E3-RING	R	E3-RING																															1
TRAF5	E3-RING	R	E3-RING					1					2 (TRAF type)
TRAF6	E3-RING	R	E3-RING					1					2 (TRAF type)	1	1
TRIM15	E3-RING	R	E3-RING					1					1 (B Box type)	1		1
TRIM21	E3-RING	R	E3-RING					1					1 (B Box type)			1
TRIM32	E3-RING	R	E3-RING					1					1 (B Box type)	1				5
UBB	other-Ubiquitin	R	other								3
USP25	DUB-USP	R	DUB											2					2	1						1
USP28	DUB-USP	R	DUB																1							1
VHL	E3-SOCS-VHL box	R	SRF of CUL2/5 -based CRL				1
ZBTB14	E3-BTB	U		1									5 (C2H2 type)
ZBTB20	E3-BTB	U		1									5 (C2H2 type)
			Total factors	8	5	4	3	13	2	1	1	1	12	10	2	2	1	1	3	1	1	1	3	2	1	3	1	2	1	1	1	1	1	1
*	UPS partners of all the PB2 tested have been combined
**	based onthe UUCD database
***	R: reviewed = factors having a recognized function in UPS reported in the litterature
	U: Unreviewedfactors predicted by homology to belong to the UPS without experimental evidence
Summary of the UPS functional categories targeted by PB2
	UPS recognized functional categories (Reviewed)		CUL1 based-CRL	CUL2/5 based -CRL	CUL3-CRL	CUL4-CRL		E3-RING	DUB	other
			Substrate recognition Factor	Substrate recognition Factor	Substrate recognition Factor	Substrate recognition Factor	adapter
			3	3	1	1	1	12	5	4
Representativity of the UPS categories in PB2 targetsand in the UPS library
	Categories in UPS library		E3-BTB	E3-FBox	E3-DWD	E3-SOCS-VHL-box	E3-CUL-adapter	E3-RING	E3-HECT	DUB-JAMM	DUB-Josephin	DUB-OTU	DUB-USP	Other
	number of PB2 partners		8	4	2	3	1	12	0	1	1	2	3	4
	number in the UPS library		87	53	19	29	29	186	14	6	3	8	39	86
	% in the PB2/UPS interactome		0.190476	0.0952381	0.047619	0.0714286	0.0238095	0.285714	0	0.0238095	0.0238095	0.047619	0.0714286	0.0952381
	% in the UPS library		0.155635	0.0948122	0.0339893	0.0518784	0.0518784	0.332737	0.0250447	0.0107335	0.00536673	0.0143113	0.0697674	0.179
